# Supplementary material for: Y0.76Ho0.24FeGe2O7: a new member of thortveitite-like layered compounds
Source: Acta Crystallogr Sect E Struct Rep Online. 2009 Jun 6;65(Pt 7):i49–50. doi: 10.1107/S1600536809020467 (PMC2969248; doi:10.1107/S1600536809020467)
Supplement: Supplementary file 1 [file e-65-00i49-sup1.cif]

##############################################################################
###                                                                        ###
###        Electronic paper (Acta Crystallographica Section E)             ###
###                                                                        ###
##############################################################################
#                                                                            #
# This CIF contains the data in a paper accepted for publication in Acta     #
# Crystallographica Section E. It conforms to the requirements of Notes      #
# for Authors for Section E, and has been peer reviewed under the auspices   #
# of the IUCr Commission on Journals.                                        #
#                                                                            #
# Full details of the Crystallographic Information File format               #
# are given in the paper "The Crystallographic Information File (CIF):       #
# a New Standard Archive File for Crystallography" by S. R. Hall, F. H.      #
# Allen and I. D. Brown [Acta Cryst. (1991), A47, 655-685].                  #
#                                                                            #
# The current version of the core CIF dictionary is obtainable from          #
# ftp://ftp.iucr.org/pub/cif_core.dic. The current version number is 2.4.    #
#                                                                            #
# Software is freely available for graphical display of the structure(s) in  #
# this CIF.  For information consult the CIF home page http://www.iucr.org/  #
# cif/home.html                                                              #
#                                                                            #
# This file may be used for bona fide research purposes within the           #
# scientific community so long as proper attribution is given to the journal # 
# article from which it was obtained.                                        #
#                                                                            #
##############################################################################
                                             
data_global
_journal_data_validation_number     ?
_journal_date_recd_electronic     2009-05-19
_journal_date_accepted     2009-05-29
_journal_name_full     'Acta Crystallographica, Section E'
_journal_year     2009
_journal_volume     65
_journal_issue      7
_journal_page_first     i49
_journal_page_last     i50
_journal_paper_category     QI
_journal_coeditor_code     BR2109
_publ_contact_author_name     'Lauro Bucio'
_publ_contact_author_address
;
Instituto de Fisica
Universidad Nacional Autonoma de Mexico
AP 20-364
01000 Mexico D.F.
Mexico
;
_publ_contact_author_email     bucio@fisica.unam.mx
_publ_contact_author_fax     '52 55 56225012'
_publ_contact_author_phone     '52 55 56225012 EXT 103'
_publ_section_title
;
Y~0.76~Ho~0.24~FeGe~2~O~7~: a new member of thortveitite-like layered compounds
;
loop_
    _publ_author_name
    _publ_author_address
    'Ivonne Rosales'
;
Instituto de F\'isica
Universidad Nacional Aut\'onoma de M\'exico
AP 20-364
01000 M\'exico D.F.
Mexico
;
    'Elizabeth Chavira'
;
Instituto de Investigaciones en Materiales
Universidad Nacional Aut\'onoma de M\'exico
AP 70-360
01000 M\'exico D.F.
Mexico
;
    'Eligio Orozco'
;
Instituto de F\'isica
Universidad Nacional Aut\'onoma de M\'exico
AP 20-364
01000 M\'exico D.F.
Mexico
;
    'Lauro Bucio'
;
Instituto de F\'isica
Universidad Nacional Aut\'onoma de M\'exico
AP 20-364
01000 M\'exico D.F.
Mexico
;
data_I
_pd_block_diffractogram_id     thortveitite
_chemical_name_systematic
;
yttrium holmium iron digermanate
;
_chemical_name_common     ?
_chemical_formula_moiety     ?
_chemical_formula_sum     'Fe1 Ge2 Ho0.24 O7 Y0.76'
_chemical_formula_structural     'Y0.8  Ho0.2  Fe1  Ge2 O7'
_chemical_formula_analytical     ?
_chemical_formula_iupac     'Y0.76 Ho0.24 Fe Ge2 O7'
_chemical_formula_weight     420.17
_chemical_melting_point     ?
_symmetry_cell_setting     monoclinic
_symmetry_space_group_name_H-M     'P 21/m'
_symmetry_space_group_name_Hall     '-P 2yb'
loop_
    _symmetry_equiv_pos_as_xyz
    'x,y,z'
    '-x,y+1/2,-z'
    '-x,-y,-z'
    'x,-y+1/2,z'
_cell_length_a     9.6496(2)
_cell_length_b     8.5073(2)
_cell_length_c     6.6712(2)
_cell_angle_alpha     90
_cell_angle_beta     100.6210(10)
_cell_angle_gamma     90
_cell_volume     538.27(2)
_cell_formula_units_Z     4
_cell_measurement_temperature     295
_cell_special_details
;
;
_exptl_crystal_density_diffrn     5.186
_exptl_crystal_density_meas     ?
_exptl_crystal_density_method     ?
_exptl_crystal_F_000     768.0
_pd_char_colour     brown
_pd_char_particle_morphology     ?
_exptl_absorpt_coefficient_mu     51.085
_exptl_absorpt_correction_type     none
_exptl_absorpt_process_details     none
_exptl_absorpt_correction_T_min     ?
_exptl_absorpt_correction_T_max     ?
_exptl_special_details
;
;
_diffrn_ambient_temperature     300
_diffrn_radiation_type     'Cu K\a'
_diffrn_radiation_wavelength     1.54175
_diffrn_radiation_monochromator     graphite
_diffrn_measurement_device_type     'Bruker Advance D8'
_pd_instr_dist_src/spec     ?
_pd_instr_dist_spec/detc     ?
_pd_instr_location
;
;
_pd_meas_2theta_fixed     ?
_pd_meas_2theta_range_min     10
_pd_meas_2theta_range_max     80.00
_pd_meas_2theta_range_inc     0.02
_pd_meas_number_of_points     3501
_pd_meas_scan_method     step
_pd_meas_special_details
;
;
_refine_special_details
;
;
_refine_ls_matrix_type     fullcycle
_refine_ls_goodness_of_fit_all     1.53
_refine_ls_restrained_S_all     ?
_refine_ls_restrained_S_obs     ?
_refine_ls_number_reflns     843
_refine_ls_number_parameters     60
_refine_ls_weighting_scheme     sigma
_refine_ls_weighting_details     ?
_refine_ls_shift/su_max     0.02
loop_
    _atom_type_symbol
    _atom_type_scat_dispersion_real
    _atom_type_scat_dispersion_imag
    _atom_type_scat_source
    y -0.38600 2.02500
 International_Tables_for_Crystallography_Vol.C(1991)_Tables_6.1.1.4_and_6.1.1.5
    ho -12.25500 3.70400
 International_Tables_for_Crystallography_Vol.C(1991)_Tables_6.1.1.4_and_6.1.1.5
    fe -1.17900 3.20400
 International_Tables_for_Crystallography_Vol.C(1991)_Tables_6.1.1.4_and_6.1.1.5
    ge -1.16300 0.88600
 International_Tables_for_Crystallography_Vol.C(1991)_Tables_6.1.1.4_and_6.1.1.5
    o-2 0.04700 0.03200
 International_Tables_for_Crystallography_Vol.C(1991)_Tables_6.1.1.4_and_6.1.1.5
_computing_data_collection     'DIFFRAC/AT (Siemens, 1993)'
_computing_cell_refinement     'DICVOL91 (Boultif & Lou\"er, 1991)'
_computing_data_reduction     'FULLPROF (Rodr\'iguez-Carvajal, 2006)'
_computing_structure_solution
;
coordinates taken from an isotypic compound (Redhammer <i>et al.</i>,
2007)
;
_computing_structure_refinement     'FULLPROF (Rodr\'iguez-Carvajal, 2006)'
_computing_molecular_graphics     'ATOMS (Dowty, 2000)'
_computing_publication_material     'ATOMS (Dowty, 2000)'
_pd_calibration_special_details
;
;
_pd_prep_cool_rate     ?
_pd_prep_pressure     ?
_pd_prep_temperature     1573
_pd_proc_2theta_range_min     ?
_pd_proc_2theta_range_max     ?
_pd_proc_2theta_range_inc     ?
_pd_proc_info_data_reduction     ?
_pd_proc_ls_background_function
;
linear interpolation between a set background points with refinable heights
;
_pd_proc_ls_prof_R_factor     0.07
_pd_proc_ls_prof_wR_factor     0.09
_pd_proc_ls_prof_wR_expected     0.06
_pd_proc_ls_profile_function
                        'pseudo-Voigt modified by Thompson <i>et al.</i> (1987)'
_pd_proc_ls_special_details
;
;
_pd_proc_wavelength     ?
_pd_spec_mount_mode     reflection
_pd_spec_mounting
; packed powder sample container
;
_pd_spec_shape     flat_sheet
_pd_spec_size_axial     20
_pd_spec_size_equat     20
_pd_spec_size_thick     0.2
loop_
    _atom_site_label
    _atom_site_fract_x
    _atom_site_fract_y
    _atom_site_fract_z
    _atom_site_U_iso_or_equiv
    _atom_site_occupancy
    Y 0.7521(11) 0.5406(3) 0.7509(10) 0.0120(5) 0.76000
    Ho 0.7521(11) 0.5406(3) 0.7509(10) 0.0120(5) 0.24000
    Fe 0.7467(15) 0.4473(5) 0.2648(16) 0.0120(5) 1.00000
    Ge1 0.5263(14) 0.75000 0.0459(17) 0.0120(5) 1.00000
    Ge2 0.5471(13) 0.25000 0.4897(14) 0.0120(5) 1.00000
    Ge3 0.9469(13) 0.25000 0.0252(15) 0.0120(5) 1.00000
    Ge4 0.0310(13) 0.25000 0.5427(18) 0.0120(5) 1.00000
    O1 0.627(3) 0.427(3) 0.499(5) 0.0120(5) 1.00000
    O2 0.874(4) 0.25000 0.389(4) 0.0120(5) 1.00000
    O3 0.966(3) 0.25000 0.766(5) 0.0120(5) 1.00000
    O4 0.590(3) 0.25000 0.792(4) 0.0120(5) 1.00000
    O5 0.845(3) 0.070(3) 0.028(4) 0.0120(5) 1.00000
    O6 0.130(6) 0.25000 0.119(6) 0.0120(5) 1.00000
    O7 0.150(3) 0.083(3) 0.502(3) 0.0120(5) 1.00000
    O8 0.375(5) 0.25000 0.334(5) 0.0120(5) 1.00000
    O9 0.606(4) 0.25000 0.186(5) 0.0120(5) 1.00000
    O10 0.640(3) 0.584(3) 0.070(3) 0.0120(5) 1.00000
loop_
    _atom_site_aniso_label
    _atom_site_aniso_U_11
    _atom_site_aniso_U_22
    _atom_site_aniso_U_33
    _atom_site_aniso_U_12
    _atom_site_aniso_U_13
    _atom_site_aniso_U_23
    _atom_site_aniso_type_symbol
    ? ? ? ? ? ? ? ?
_geom_special_details
;
;
loop_
    _geom_bond_atom_site_label_1
    _geom_bond_atom_site_label_2
    _geom_bond_site_symmetry_1
    _geom_bond_site_symmetry_2
    _geom_bond_distance
    _geom_bond_publ_flag
    Fe O1 . 1_555 2.11(4) no
    Fe O2 . 1_555 2.15(2) no
    Fe O5 . 4_555 1.99(3) no
    Fe O7 . 2_656 2.04(2) no
    Fe O9 . 1_555 2.16(2) no
    Fe O10 . 1_555 1.90(2) no
    Ho O1 . 1_555 2.11(3) no
    Ho O4 . 1_555 2.96(2) no
    Ho O5 . 4_556 2.12(3) no
    Ho O6 . 2_656 2.20(3) no
    Ho O7 . 2_656 2.11(3) no
    Ho O8 . 2_656 2.18(3) no
    Ho O10 . 1_556 2.59(3) no
    Ge1 O4 . 2_656 1.70(3) y
    Ge1 O9 . 2_655 1.82(3) y
    Ge1 O10 . . 1.78(3) y
    Ge1 O10 . 4_565 1.78(3) y
    Ge2 O1 . . 1.69(3) y
    Ge2 O1 . 4_555 1.69(3) y
    Ge2 O4 . . 1.98(3) y
    Ge2 O8 . . 1.78(4) y
    Ge3 O3 . 1_554 1.77(4) y
    Ge3 O5 . . 1.82(3) y
    Ge3 O5 . 4_555 1.82(3) y
    Ge3 O6 . 1_655 1.76(6) y
    Ge4 O2 . 1_455 1.67(3) y
    Ge4 O3 . 1_455 1.73(4) y
    Ge4 O7 . . 1.87(3) y
    Ge4 O7 . 4_555 1.87(3) y
loop_
    _geom_angle_atom_site_label_1
    _geom_angle_atom_site_label_2
    _geom_angle_atom_site_label_3
    _geom_angle_site_symmetry_1
    _geom_angle_site_symmetry_2
    _geom_angle_site_symmetry_3
    _geom_angle
    _geom_angle_publ_flag
    O1 Ho O4 1_555 . 1_555 57.20(10)
                                   n
    O1 Ho O5 1_555 . 4_556 125(2) n
    O1 Ho O6 1_555 . 2_656 149(2) n
    O1 Ho O7 1_555 . 2_656 73.6(2) n
    O1 Ho O8 1_555 . 2_656 87.3(2) n
    O1 Ho O10 1_555 . 1_556 117.1(2) n
    Ge1 O4 Ge2 2_646 . 1_555 127.7(16) y
    Ge3 O3 Ge4 1_556 . 1_655 165(2) y
