# Supplementary material for: Y0.76Ho0.24FeGe2O7: a new member of thortveitite-like layered compounds
Source: Acta Crystallogr Sect E Struct Rep Online. 2009 Jun 6;65(Pt 7):i49–50. doi: 10.1107/S1600536809020467 (PMC2969248; doi:10.1107/S1600536809020467)
Supplement: Supplementary file 2 [file e-65-00i49-Isup2.rtv]

data_I

loop_
_pd_proc_point_id
_pd_proc_2theta_corrected   
_pd_proc_intensity_total
_pd_calc_intensity_total
_pd_proc_intensity_bkg_calc
 
     1    10.0660    96(10)            89.7890           89.7890 
     2    10.0860    91(10)            89.7890           89.7890 
     3    10.1060    81(9)            89.7890           89.7890  
     4    10.1260    83(9)            90.4051           90.4051  
     5    10.1460    87(9)            91.0212           91.0212  
     6    10.1660    84(9)            91.6373           91.6373  
     7    10.1860    92(10)            92.2534           92.2534 
     8    10.2060    85(9)            92.8696           92.8696  
     9    10.2260    101(10)            93.4857           93.4857  
    10    10.2460    93(10)            94.1018           94.1018 
    11    10.2660    87(9)            94.7179           94.7179  
    12    10.2860    124(11)            95.3340           95.3340  
    13    10.3060    110(10)            95.9501           95.9501  
    14    10.3260    90(9)            96.5662           96.5662  
    15    10.3460    103(10)            97.1823           97.1823  
    16    10.3660    91(10)            97.7984           97.7984 
    17    10.3860    99(10)            98.4145           98.4145 
    18    10.4060    95(10)            99.0306           99.0306 
    19    10.4260    117(11)            99.6467           99.6467  
    20    10.4460    103(10)           100.2629          100.2629  
    21    10.4660    117(11)           100.8790          100.8790  
    22    10.4860    100(10)           101.4951          101.4951  
    23    10.5060    105(10)           102.1112          102.1112  
    24    10.5260    115(11)           102.7273          102.7273  
    25    10.5460    109(10)           103.3434          103.3434  
    26    10.5660    94(10)           103.9595          103.9595 
    27    10.5860    86(9)           104.5756          104.5756  
    28    10.6060    119(11)           105.1917          105.1917  
    29    10.6260    106(10)           105.8079          105.8079  
    30    10.6460    102(10)           106.4240          106.4240  
    31    10.6660    122(11)           107.0401          107.0401  
    32    10.6860    120(11)           107.6562          107.6562  
    33    10.7060    110(10)           108.2723          108.2723  
    34    10.7260    104(10)           108.8884          108.8884  
    35    10.7460    125(11)           109.5045          109.5045  
    36    10.7660    99(10)           110.1206          110.1206 
    37    10.7860    122(11)           110.7367          110.7367  
    38    10.8060    105(10)           111.3528          111.3528  
    39    10.8260    98(10)           111.9689          111.9689 
    40    10.8460    113(11)           112.5850          112.5850  
    41    10.8660    117(11)           113.2012          113.2012  
    42    10.8860    118(11)           113.8173          113.8173  
    43    10.9060    117(11)           114.4334          114.4334  
    44    10.9260    99(10)           115.0495          115.0495 
    45    10.9460    134(12)           115.6656          115.6656  
    46    10.9660    119(11)           116.2817          116.2817  
    47    10.9860    120(11)           116.8978          116.8978  
    48    11.0060    99(10)           117.5139          117.5139 
    49    11.0260    106(10)           118.1300          118.1300  
    50    11.0460    109(10)           118.7461          118.7461  
    51    11.0660    119(11)           119.3623          119.3623  
    52    11.0860    126(11)           119.9784          119.9784  
    53    11.1060    122(11)           120.5945          120.5945  
    54    11.1260    117(11)           121.2106          121.2106  
    55    11.1460    119(11)           121.8267          121.8267  
    56    11.1660    113(11)           122.4428          122.4428  
    57    11.1860    119(11)           123.0589          123.0589  
    58    11.2060    134(12)           123.6750          123.6750  
    59    11.2260    103(10)           124.2911          124.2911  
    60    11.2460    119(11)           124.9073          124.9073  
    61    11.2660    136(12)           125.5233          125.5233  
    62    11.2860    121(11)           126.1395          126.1395  
    63    11.3060    139(12)           126.7556          126.7556  
    64    11.3260    123(11)           127.3717          127.3717  
    65    11.3460    108(10)           127.9959          127.9878  
    66    11.3660    135(12)           128.6163          128.6039  
    67    11.3860    101(10)           129.2327          129.2200  
    68    11.4060    138(12)           129.1602          129.1473  
    69    11.4260    113(11)           129.0877          129.0745  
    70    11.4460    134(12)           129.0152          129.0018  
    71    11.4660    106(10)           128.9427          128.9290  
    72    11.4860    113(11)           128.8703          128.8563  
    73    11.5060    125(11)           128.7978          128.7836  
    74    11.5260    109(10)           128.7254          128.7108  
    75    11.5460    111(11)           128.6529          128.6381  
    76    11.5660    138(12)           128.5805          128.5654  
    77    11.5860    102(10)           128.5081          128.4926  
    78    11.6060    125(11)           128.4357          128.4199  
    79    11.6260    122(11)           128.3633          128.3472  
    80    11.6460    146(12)           128.2909          128.2744  
    81    11.6660    129(11)           128.2185          128.2017  
    82    11.6860    138(12)           128.1461          128.1290  
    83    11.7060    133(12)           128.0738          128.0562  
    84    11.7260    122(11)           128.0014          127.9835  
    85    11.7460    127(11)           127.9291          127.9107  
    86    11.7660    110(10)           127.8568          127.8380  
    87    11.7860    129(11)           127.7845          127.7653  
    88    11.8060    119(11)           127.7122          127.6925  
    89    11.8260    127(11)           127.6676          127.6198  
    90    11.8460    144(12)           127.5958          127.5471  
    91    11.8660    120(11)           127.5384          127.4743  
    92    11.8860    120(11)           127.4670          127.4016  
    93    11.9060    127(11)           127.3957          127.3288  
    94    11.9260    140(12)           127.3244          127.2561  
    95    11.9460    157(13)           127.2531          127.1834  
    96    11.9660    134(12)           127.1819          127.1106  
    97    11.9860    126(11)           127.1108          127.0379  
    98    12.0060    139(12)           127.0397          126.9652  
    99    12.0260    122(11)           126.9686          126.8924  
   100    12.0460    149(12)           126.8976          126.8197  
   101    12.0660    133(12)           126.8267          126.7469  
   102    12.0860    146(12)           126.7559          126.6742  
   103    12.1060    134(12)           126.6851          126.6015  
   104    12.1260    141(12)           126.6144          126.5287  
   105    12.1460    138(12)           126.5437          126.4560  
   106    12.1660    139(12)           126.4732          126.3833  
   107    12.1860    114(11)           126.4027          126.3105  
   108    12.2060    138(12)           126.3323          126.2378  
   109    12.2260    154(12)           126.2852          126.1651  
   110    12.2460    135(12)           126.2154          126.0923  
   111    12.2660    157(13)           126.1576          126.0196  
   112    12.2860    121(11)           126.0882          125.9468  
   113    12.3060    136(12)           126.0189          125.8741  
   114    12.3260    150(12)           125.9497          125.8014  
   115    12.3460    135(12)           125.8807          125.7286  
   116    12.3660    136(12)           125.8119          125.6559  
   117    12.3860    130(11)           125.7432          125.5832  
   118    12.4060    151(12)           125.6746          125.5104  
   119    12.4260    123(11)           125.6063          125.4377  
   120    12.4460    134(12)           125.5381          125.3649  
   121    12.4660    141(12)           125.4702          125.2922  
   122    12.4860    141(12)           125.4025          125.2195  
   123    12.5060    129(11)           125.3350          125.1467  
   124    12.5260    141(12)           125.2678          125.0740  
   125    12.5460    141(12)           125.2008          125.0013  
   126    12.5660    129(11)           125.1341          124.9285  
   127    12.5860    145(12)           125.0677          124.8558  
   128    12.6060    136(12)           125.0017          124.7831  
   129    12.6260    140(12)           124.9360          124.7103  
   130    12.6460    137(12)           124.8706          124.6376  
   131    12.6660    149(12)           124.8057          124.5648  
   132    12.6860    136(12)           124.7413          124.4921  
   133    12.7060    125(11)           124.6773          124.4194  
   134    12.7260    128(11)           124.6138          124.3466  
   135    12.7460    118(11)           124.5509          124.2739  
   136    12.7660    142(12)           124.4887          124.2012  
   137    12.7860    129(11)           124.6683          124.1284  
   138    12.8060    133(12)           124.6120          124.0557  
   139    12.8260    126(11)           124.6808          123.9829  
   140    12.8460    144(12)           124.6288          123.9102  
   141    12.8660    125(11)           124.5781          123.8375  
   142    12.8860    133(12)           124.5288          123.7647  
   143    12.9060    124(11)           124.4810          123.6920  
   144    12.9260    128(11)           124.4349          123.6193  
   145    12.9460    111(11)           124.3909          123.5465  
   146    12.9660    137(12)           124.3493          123.4738  
   147    12.9860    137(12)           124.3108          123.4011  
   148    13.0060    125(11)           124.2760          123.3283  
   149    13.0260    136(12)           124.2461          123.2556  
   150    13.0460    113(11)           124.2227          123.1828  
   151    13.0660    117(11)           124.2076          123.1101  
   152    13.0860    118(11)           124.2037          123.0374  
   153    13.1060    123(11)           124.2141          122.9646  
   154    13.1260    130(11)           124.2427          122.8919  
   155    13.1460    145(12)           124.2938          122.8192  
   156    13.1660    126(11)           124.3718          122.7464  
   157    13.1860    139(12)           124.4809          122.6737  
   158    13.2060    137(12)           124.6249          122.6009  
   159    13.2260    124(11)           124.8079          122.5282  
   160    13.2460    117(11)           125.0354          122.4555  
   161    13.2660    127(11)           125.3162          122.3827  
   162    13.2860    102(10)           125.6634          122.3100  
   163    13.3060    131(11)           126.3377          122.4845  
   164    13.3260    119(11)           127.0968          122.6590  
   165    13.3460    128(11)           127.9267          122.8335  
   166    13.3660    130(11)           128.7965          123.0079  
   167    13.3860    125(11)           129.6852          123.1824  
   168    13.4060    147(12)           130.6335          123.3569  
   169    13.4260    130(11)           131.7794          123.5314  
   170    13.4460    121(11)           133.3179          123.7059  
   171    13.4660    129(11)           135.3331          123.8804  
   172    13.4860    119(11)           137.5720          124.0549  
   173    13.5060    115(11)           139.4060          124.2294  
   174    13.5260    120(11)           140.1680          124.4039  
   175    13.5460    112(11)           139.5870          124.5783  
   176    13.5660    131(11)           137.9169          124.7528  
   177    13.5860    131(11)           135.7346          124.9273  
   178    13.6060    134(12)           133.6358          125.1018  
   179    13.6260    132(11)           132.0322          125.2763  
   180    13.6460    129(11)           131.0957          125.4508  
   181    13.6660    124(11)           130.8098          125.6253  
   182    13.6860    121(11)           131.0614          125.7998  
   183    13.7060    137(12)           131.7237          125.9743  
   184    13.7260    137(12)           132.7026          126.1488  
   185    13.7460    119(11)           133.9528          126.3232  
   186    13.7660    135(12)           135.4717          126.4977  
   187    13.7860    128(11)           137.2786          126.6722  
   188    13.8060    133(12)           139.3768          126.8467  
   189    13.8260    140(12)           141.7167          127.0212  
   190    13.8460    116(11)           144.1983          127.1957  
   191    13.8660    134(12)           146.7588          127.3702  
   192    13.8860    126(11)           149.5332          127.5447  
   193    13.9060    150(12)           152.9681          127.7192  
   194    13.9260    148(12)           157.6755          127.8936  
   195    13.9460    142(12)           163.8832          128.0681  
   196    13.9660    148(12)           170.6994          128.2426  
   197    13.9860    156(12)           176.0268          128.4171  
   198    14.0060    161(13)           177.6895          128.5916  
   199    14.0260    161(13)           174.8233          128.7661  
   200    14.0460    129(11)           168.2650          128.9406  
   201    14.0660    136(12)           159.8889          129.1151  
   202    14.0860    158(13)           151.6193          129.2896  
   203    14.1060    138(12)           144.7657          129.4641  
   204    14.1260    139(12)           139.8501          129.6385  
   205    14.1460    133(12)           136.7749          129.8130  
   206    14.1660    146(12)           135.1292          129.9875  
   207    14.1860    104(10)           134.4507          130.1620  
   208    14.2060    120(11)           134.1568          130.1265  
   209    14.2260    136(12)           134.2058          130.0910  
   210    14.2460    137(12)           134.4431          130.0555  
   211    14.2660    130(11)           134.7767          130.0200  
   212    14.2860    136(12)           135.1523          129.9845  
   213    14.3060    109(10)           135.5402          129.9490  
   214    14.3260    132(11)           135.9275          129.9135  
   215    14.3460    139(12)           136.3133          129.8779  
   216    14.3660    147(12)           136.7055          129.8424  
   217    14.3860    140(12)           137.1182          129.8069  
   218    14.4060    143(12)           137.5700          129.7714  
   219    14.4260    151(12)           138.0842          129.7359  
   220    14.4460    132(11)           138.6902          129.7004  
   221    14.4660    165(13)           139.4256          129.6649  
   222    14.4860    154(12)           140.3402          129.6294  
   223    14.5060    120(11)           141.5005          129.5939  
   224    14.5260    175(13)           142.9951          129.5584  
   225    14.5460    167(13)           144.9399          129.5229  
   226    14.5660    164(13)           147.4834          129.4874  
   227    14.5860    177(13)           150.8095          129.4518  
   228    14.6060    204(14)           155.1394          129.4163  
   229    14.6260    184(14)           160.7298          129.3808  
   230    14.6460    187(14)           167.8744          129.3453  
   231    14.6660    222(15)           176.9102          129.3098  
   232    14.6860    211(15)           188.2368          129.2743  
   233    14.7060    236(15)           202.3269          129.2388  
   234    14.7260    224(15)           219.6873          129.2033  
   235    14.7460    270(16)           240.7006          129.1678  
   236    14.7660    264(16)           265.3162          129.1323  
   237    14.7860    291(17)           292.7623          129.0968  
   238    14.8060    317(18)           321.6087          129.0613  
   239    14.8260    390(20)           350.5755          129.0257  
   240    14.8460    432(21)           379.9266          128.9902  
   241    14.8660    493(22)           412.4625          128.9547  
   242    14.8860    573(24)           452.2723          128.9192  
   243    14.9060    606(25)           500.5899          128.8837  
   244    14.9260    624(25)           548.0524          128.8482  
   245    14.9460    630(25)           578.4495          128.8127  
   246    14.9660    625(25)           575.5994          128.7772  
   247    14.9860    575(24)           535.4928          128.7417  
   248    15.0060    475(22)           467.0028          128.7062  
   249    15.0260    374(19)           386.3259          128.6707  
   250    15.0460    285(17)           309.1452          128.6352  
   251    15.0660    268(16)           245.6210          128.5997  
   252    15.0860    196(14)           199.3866          128.5641  
   253    15.1060    161(13)           169.1376          128.5286  
   254    15.1260    125(11)           151.1814          128.4931  
   255    15.1460    178(13)           141.5218          128.4576  
   256    15.1660    154(12)           136.9587          128.4221  
   257    15.1860    141(12)           135.3113          128.3866  
   258    15.2060    128(11)           135.2163          128.3511  
   259    15.2260    164(13)           135.8463          128.3156  
   260    15.2460    128(11)           136.7037          128.2801  
   261    15.2660    132(11)           137.5003          128.2446  
   262    15.2860    134(12)           138.0897          128.2091  
   263    15.3060    116(11)           138.4207          128.1736  
   264    15.3260    108(10)           138.5023          128.1380  
   265    15.3460    126(11)           138.3753          128.1025  
   266    15.3660    119(11)           138.0928          128.0670  
   267    15.3860    120(11)           137.7073          128.0315  
   268    15.4060    111(11)           137.2634          127.9960  
   269    15.4260    110(10)           136.7958          127.9605  
   270    15.4460    96(10)           136.3291          127.9250 
   271    15.4660    133(12)           135.4879          127.4983  
   272    15.4860    110(10)           134.6726          127.0716  
   273    15.5060    115(11)           133.8877          126.6449  
   274    15.5260    115(11)           133.1345          126.2182  
   275    15.5460    101(10)           132.4125          125.7915  
   276    15.5660    117(11)           131.7199          125.3647  
   277    15.5860    118(11)           131.0546          124.9380  
   278    15.6060    99(10)           130.4144          124.5113 
   279    15.6260    110(10)           129.7971          124.0846  
   280    15.6460    109(10)           129.3474          123.6579  
   281    15.6660    128(11)           128.7650          123.2312  
   282    15.6860    113(11)           128.2791          122.8045  
   283    15.7060    116(11)           127.7400          122.3777  
   284    15.7260    118(11)           127.2160          121.9510  
   285    15.7460    122(11)           126.7059          121.5243  
   286    15.7660    115(11)           126.2089          121.0976  
   287    15.7860    107(10)           125.7243          120.6709  
   288    15.8060    122(11)           125.2514          120.2442  
   289    15.8260    118(11)           124.7896          119.8175  
   290    15.8460    110(10)           124.3386          119.3908  
   291    15.8660    118(11)           123.8979          118.9641  
   292    15.8860    115(11)           123.4674          118.5374  
   293    15.9060    102(10)           123.0468          118.1106  
   294    15.9260    108(10)           122.6358          117.6839  
   295    15.9460    104(10)           122.2347          117.2572  
   296    15.9660    114(11)           121.8431          116.8305  
   297    15.9860    127(11)           121.4614          116.4038  
   298    16.0060    105(10)           121.0895          115.9771  
   299    16.0260    108(10)           120.7278          115.5504  
   300    16.0460    104(10)           120.3764          115.1237  
   301    16.0660    102(10)           120.0358          114.6969  
   302    16.0860    122(11)           119.7063          114.2702  
   303    16.1060    112(11)           119.3884          113.8435  
   304    16.1260    129(11)           119.0828          113.4168  
   305    16.1460    109(10)           118.7630          112.9901  
   306    16.1660    123(11)           118.4705          112.5634  
   307    16.1860    144(12)           118.2067          112.1367  
   308    16.2060    120(11)           117.9584          111.7100  
   309    16.2260    111(11)           117.7269          111.2833  
   310    16.2460    124(11)           117.5134          110.8565  
   311    16.2660    113(11)           117.3195          110.4298  
   312    16.2860    119(11)           117.1469          110.0031  
   313    16.3060    116(11)           116.9975          109.5764  
   314    16.3260    110(10)           116.8735          109.1497  
   315    16.3460    113(11)           116.7776          108.7230  
   316    16.3660    113(11)           116.7126          108.2963  
   317    16.3860    114(11)           116.6820          107.8696  
   318    16.4060    122(11)           116.6899          107.4428  
   319    16.4260    137(12)           116.7410          107.0161  
   320    16.4460    128(11)           116.8412          106.5894  
   321    16.4660    107(10)           116.9979          106.1627  
   322    16.4860    98(10)           117.2206          105.7360 
   323    16.5060    129(11)           118.1463          105.9337  
   324    16.5260    135(12)           119.1680          106.1313  
   325    16.5460    117(11)           120.4475          106.3289  
   326    16.5660    114(11)           121.7465          106.5266  
   327    16.5860    126(11)           123.3181          106.7242  
   328    16.6060    124(11)           125.0896          106.9219  
   329    16.6260    121(11)           127.2205          107.1195  
   330    16.6460    152(12)           129.8299          107.3172  
   331    16.6660    130(11)           133.0688          107.5148  
   332    16.6860    161(13)           137.1199          107.7125  
   333    16.7060    155(12)           142.1935          107.9101  
   334    16.7260    180(13)           148.5148          108.1078  
   335    16.7460    183(14)           156.3119          108.3054  
   336    16.7660    179(13)           165.8093          108.5031  
   337    16.7860    210(14)           177.2450          108.7007  
   338    16.8060    226(15)           190.9382          108.8983  
   339    16.8260    235(15)           207.3885          109.0960  
   340    16.8460    230(15)           227.3724          109.2937  
   341    16.8660    250(16)           251.8929          109.4913  
   342    16.8860    296(17)           281.8816          109.6889  
   343    16.9060    263(16)           317.6841          109.8866  
   344    16.9260    359(19)           358.8388          110.0842  
   345    16.9460    368(19)           404.7502          110.2819  
   346    16.9660    465(22)           456.5191          110.4795  
   347    16.9860    513(23)           518.6988          110.6772  
   348    17.0060    609(25)           598.4384          110.8748  
   349    17.0260    687(26)           699.2592          111.0725  
   350    17.0460    761(28)           810.7815          111.2701  
   351    17.0660    856(29)           904.3461          111.4678  
   352    17.0860    903(30)           945.7156          111.6654  
   353    17.1060    848(29)           916.3961          111.8630  
   354    17.1260    788(28)           821.0033          112.0607  
   355    17.1460    660(26)           684.1803          112.2583  
   356    17.1660    504(22)           536.8566          112.4560  
   357    17.1860    385(20)           404.2617          112.6536  
   358    17.2060    290(17)           300.0120          112.8513  
   359    17.2260    234(15)           226.8200          113.0489  
   360    17.2460    175(13)           180.3423          113.2466  
   361    17.2660    166(13)           153.5283          113.4442  
   362    17.2860    147(12)           139.6508          113.6419  
   363    17.3060    124(11)           133.6098          113.8395  
   364    17.3260    143(12)           132.0225          114.0372  
   365    17.3460    163(13)           132.7953          114.2348  
   366    17.3660    138(12)           134.6729          114.4325  
   367    17.3860    136(12)           136.9305          114.6301  
   368    17.4060    115(11)           139.1888          114.8278  
   369    17.4260    125(11)           141.3037          115.0254  
   370    17.4460    107(10)           143.2856          115.2230  
   371    17.4660    116(11)           145.2372          115.4207  
   372    17.4860    147(12)           147.3036          115.6183  
   373    17.5060    145(12)           149.6200          115.8160  
   374    17.5260    132(11)           152.3824          116.0136  
   375    17.5460    134(12)           155.7717          116.2113  
   376    17.5660    173(13)           160.0026          116.4089  
   377    17.5860    151(12)           165.3680          116.6066  
   378    17.6060    168(13)           172.1942          116.8042  
   379    17.6260    158(13)           180.7385          117.0019  
   380    17.6460    184(14)           191.0591          117.1995  
   381    17.6660    196(14)           203.0240          117.3972  
   382    17.6860    217(15)           216.6085          117.5948  
   383    17.7060    226(15)           232.4318          117.7925  
   384    17.7260    273(17)           252.0446          117.9901  
   385    17.7460    292(17)           277.1995          118.1878  
   386    17.7660    354(19)           307.5929          118.3854  
   387    17.7860    387(20)           338.2349          118.5830  
   388    17.8060    385(20)           359.9648          118.7807  
   389    17.8260    335(18)           364.4475          118.9783  
   390    17.8460    376(19)           348.8662          119.1760  
   391    17.8660    342(18)           316.7802          119.3736  
   392    17.8860    256(16)           275.9940          119.5713  
   393    17.9060    225(15)           234.8976          119.7689  
   394    17.9260    203(14)           199.5300          119.9666  
   395    17.9460    162(13)           172.6424          120.1642  
   396    17.9660    166(13)           154.2468          120.3619  
   397    17.9860    123(11)           142.8045          120.5595  
   398    18.0060    119(11)           136.3211          120.7572  
   399    18.0260    118(11)           133.0347          120.9548  
   400    18.0460    117(11)           131.6596          121.1525  
   401    18.0660    127(11)           131.3571          121.3501  
   402    18.0860    137(12)           131.6089          121.5478  
   403    18.1060    108(10)           132.1024          121.7454  
   404    18.1260    127(11)           132.6557          121.9430  
   405    18.1460    98(10)           133.1725          122.1407 
   406    18.1660    127(11)           133.6146          122.3383  
   407    18.1860    94(10)           133.9819          122.5360 
   408    18.2060    102(10)           133.7558          122.1917  
   409    18.2260    119(11)           133.5142          121.8473  
   410    18.2460    95(10)           133.3000          121.5029 
   411    18.2660    110(10)           133.1598          121.1585  
   412    18.2860    123(11)           133.1430          120.8142  
   413    18.3060    126(11)           133.3018          120.4698  
   414    18.3260    113(11)           133.6915          120.1254  
   415    18.3460    122(11)           134.3696          119.7811  
   416    18.3660    147(12)           135.3934          119.4367  
   417    18.3860    125(11)           136.8186          119.0923  
   418    18.4060    140(12)           138.6997          118.7480  
   419    18.4260    139(12)           141.0978          118.4036  
   420    18.4460    163(13)           144.1019          118.0593  
   421    18.4660    174(13)           147.8594          117.7149  
   422    18.4860    168(13)           152.5997          117.3705  
   423    18.5060    157(13)           158.6117          117.0261  
   424    18.5260    170(13)           166.1685          116.6818  
   425    18.5460    165(13)           175.4039          116.3374  
   426    18.5660    200(14)           186.2764          115.9930  
   427    18.5860    201(14)           198.7620          115.6487  
   428    18.6060    212(15)           213.2778          115.3043  
   429    18.6260    209(14)           231.0095          114.9599  
   430    18.6460    253(16)           253.4713          114.6156  
   431    18.6660    292(17)           280.7767          114.2712  
   432    18.6860    315(18)           309.2316          113.9268  
   433    18.7060    352(19)           331.1692          113.5825  
   434    18.7260    422(21)           338.5094          113.2381  
   435    18.7460    367(19)           327.8124          112.8937  
   436    18.7660    322(18)           301.0089          112.5494  
   437    18.7860    317(18)           264.4389          112.2050  
   438    18.8060    221(15)           225.7676          111.8606  
   439    18.8260    205(14)           191.0926          111.5163  
   440    18.8460    165(13)           163.6626          111.1719  
   441    18.8660    149(12)           144.0885          110.8275  
   442    18.8860    120(11)           131.2850          110.4832  
   443    18.9060    114(11)           123.5152          110.1388  
   444    18.9260    99(10)           119.0986          109.7944 
   445    18.9460    97(10)           116.7392          109.4501 
   446    18.9660    114(11)           115.5590          109.1057  
   447    18.9860    110(10)           115.0055          108.7613  
   448    19.0060    85(9)           114.7418          108.4169  
   449    19.0260    109(10)           114.5679          108.0726  
   450    19.0460    108(10)           114.3718          107.7282  
   451    19.0660    119(11)           114.1004          107.3839  
   452    19.0860    87(9)           113.7388          107.0395  
   453    19.1060    81(9)           113.2952          106.6951  
   454    19.1260    95(10)           112.7900          106.3508 
   455    19.1460    82(9)           112.2489          106.0064  
   456    19.1660    79(9)           111.6985          105.6620  
   457    19.1860    96(10)           111.0473          105.2009 
   458    19.2060    98(10)           110.4353          104.7398 
   459    19.2260    101(10)           109.3856          104.2787  
   460    19.2460    108(10)           108.9183          103.8176  
   461    19.2660    97(10)           108.2901          103.3565 
   462    19.2860    91(10)           107.9997          102.8954 
   463    19.3060    106(10)           107.7887          102.4343  
   464    19.3260    89(9)           107.6243          101.9732  
   465    19.3460    104(10)           107.4699          101.5121  
   466    19.3660    101(10)           107.2711          101.0510  
   467    19.3860    87(9)           106.9672          100.5899  
   468    19.4060    102(10)           106.5082          100.1288  
   469    19.4260    115(11)           105.8729           99.6676  
   470    19.4460    97(10)           105.0751           99.2066 
   471    19.4660    118(11)           104.1556           98.7455  
   472    19.4860    122(11)           103.1691           98.2844  
   473    19.5060    113(11)           102.1695           97.8232  
   474    19.5260    110(10)           101.2003           97.3622  
   475    19.5460    115(11)           100.2907           96.9011  
   476    19.5660    121(11)            99.4563           96.4399  
   477    19.5860    89(9)            98.7016           95.9788  
   478    19.6060    90(9)            98.0232           95.5178  
   479    19.6260    105(10)            97.4133           95.0566  
   480    19.6460    99(10)            96.8620           94.5955 
   481    19.6660    95(10)            96.3596           94.1344 
   482    19.6860    102(10)            95.8966           93.6733  
   483    19.7060    99(10)            95.4636           93.2122 
   484    19.7260    85(9)            95.0506           92.7511  
   485    19.7460    131(11)            94.6463           92.2900  
   486    19.7660    109(10)            94.2379           91.8289  
   487    19.7860    86(9)            93.8115           91.3678  
   488    19.8060    115(11)            93.3561           90.9067  
   489    19.8260    95(10)            92.8663           90.4456 
   490    19.8460    125(11)            92.3444           89.9845  
   491    19.8660    111(11)            91.7985           89.5234  
   492    19.8860    118(11)            91.2395           89.0623  
   493    19.9060    102(10)            90.6787           88.6012  
   494    19.9260    86(9)            90.1253           88.1401  
   495    19.9460    102(10)            89.5856           87.6790  
   496    19.9660    111(11)            88.9198           87.2179  
   497    19.9860    86(9)            88.4173           86.7568  
   498    20.0060    101(10)            87.8584           86.2956  
   499    20.0260    99(10)            87.3890           85.8346 
   500    20.0460    100(10)            86.9321           85.3735  
   501    20.0660    112(11)            86.4858           84.9124  
   502    20.0860    90(9)            86.0483           84.4512  
   503    20.1060    104(10)            85.6184           83.9902  
   504    20.1260    90(9)            85.1953           83.5291  
   505    20.1460    92(10)            84.7789           83.0679 
   506    20.1660    108(10)            84.3693           82.6068  
   507    20.1860    87(9)            83.9669           82.1458  
   508    20.2060    107(10)            83.5723           81.6846  
   509    20.2260    89(9)            83.1865           81.2235  
   510    20.2460    107(10)            82.8106           80.7624  
   511    20.2660    88(9)            82.4462           80.3013  
   512    20.2860    105(10)            82.0950           79.8402  
   513    20.3060    93(10)            81.7595           79.3791 
   514    20.3260    79(9)            81.4426           78.9180  
   515    20.3460    94(10)            81.6265           78.9350 
   516    20.3660    88(9)            81.8384           78.9519  
   517    20.3860    94(10)            82.0856           78.9689 
   518    20.4060    97(10)            82.3782           78.9858 
   519    20.4260    109(10)            82.7305           79.0028  
   520    20.4460    109(10)            83.1610           79.0197  
   521    20.4660    105(10)            83.6931           79.0367  
   522    20.4860    100(10)            84.3540           79.0536  
   523    20.5060    102(10)            85.1737           79.0706  
   524    20.5260    95(10)            86.1842           79.0875 
   525    20.5460    104(10)            87.4213           79.1045  
   526    20.5660    90(9)            88.9274           79.1215  
   527    20.5860    110(10)            90.7534           79.1384  
   528    20.6060    101(10)            92.9570           79.1554  
   529    20.6260    86(9)            95.5991           79.1723  
   530    20.6460    123(11)            98.7453           79.1893  
   531    20.6660    121(11)           102.4923           79.2062  
   532    20.6860    93(10)           106.9851           79.2232 
   533    20.7060    109(10)           112.3819           79.2402  
   534    20.7260    93(10)           118.7968           79.2571 
   535    20.7460    100(10)           126.3223           79.2741  
   536    20.7660    130(11)           135.1643           79.2910  
   537    20.7860    140(12)           145.8233           79.3080  
   538    20.8060    147(12)           159.0428           79.3249  
   539    20.8260    131(11)           175.1874           79.3419  
   540    20.8460    133(12)           193.0229           79.3588  
   541    20.8660    152(12)           208.7840           79.3758  
   542    20.8860    154(12)           218.0283           79.3927  
   543    20.9060    121(11)           217.4408           79.4097  
   544    20.9260    134(12)           206.9218           79.4267  
   545    20.9460    126(11)           188.7332           79.4436  
   546    20.9660    122(11)           166.8060           79.4606  
   547    20.9860    125(11)           145.0899           79.4775  
   548    21.0060    119(11)           126.3036           79.4945  
   549    21.0260    108(10)           111.6407           79.5114  
   550    21.0460    95(10)           101.0968           79.5284 
   551    21.0660    95(10)            94.0051           79.5453 
   552    21.0860    103(10)            89.4988           79.5623  
   553    21.1060    97(10)            86.7933           79.5793 
   554    21.1260    83(9)            85.2831           79.5962  
   555    21.1460    103(10)            84.5400           79.6132  
   556    21.1660    99(10)            84.2726           79.6301 
   557    21.1860    91(10)            84.2867           79.6471 
   558    21.2060    98(10)            84.4600           79.6640 
   559    21.2260    97(10)            84.7248           79.6810 
   560    21.2460    108(10)            85.0539           79.6979  
   561    21.2660    99(10)            85.4587           79.7149 
   562    21.2860    111(11)            85.9187           79.7318  
   563    21.3060    99(10)            86.4562           79.7488 
   564    21.3260    107(10)            87.0929           79.7658  
   565    21.3460    113(11)            87.8493           79.7827  
   566    21.3660    88(9)            88.7935           79.7997  
   567    21.3860    94(10)            89.9816           79.8166 
   568    21.4060    98(10)            91.3766           79.8336 
   569    21.4260    89(9)            92.7490           79.8505  
   570    21.4460    82(9)            93.7053           79.8675  
   571    21.4660    84(9)            93.9005           79.8844  
   572    21.4860    90(9)            93.2127           79.9014  
   573    21.5060    102(10)            91.7529           79.9184  
   574    21.5260    102(10)            89.8123           79.9353  
   575    21.5460    104(10)            87.7526           79.9523  
   576    21.5660    100(10)            85.8749           79.9692  
   577    21.5860    81(9)            84.3501           79.9862  
   578    21.6060    98(10)            83.2231           80.0031 
   579    21.6260    96(10)            82.4531           80.0201 
   580    21.6460    100(10)            81.9605           80.0370  
   581    21.6660    67(8)            81.6615           80.0540  
   582    21.6860    88(9)            81.8734           80.4572  
   583    21.7060    101(10)            82.1608           80.8605  
   584    21.7260    83(9)            82.4916           81.2637  
   585    21.7460    111(11)            82.8458           81.6670  
   586    21.7660    95(10)            83.2112           82.0702 
   587    21.7860    92(10)            83.5808           82.4734 
   588    21.8060    88(9)            83.9509           82.8767  
   589    21.8260    80(9)            84.3198           83.2799  
   590    21.8460    80(9)            84.6873           83.6832  
   591    21.8660    89(9)            85.0536           84.0864  
   592    21.8860    93(10)            85.4195           84.4896 
   593    21.9060    91(10)            85.7858           84.8929 
   594    21.9260    82(9)            86.1519           85.2961  
   595    21.9460    87(9)            86.5206           85.6994  
   596    21.9660    111(11)            86.8904           86.1026  
   597    21.9860    78(9)            87.2628           86.5059  
   598    22.0060    76(9)            87.6372           86.9091  
   599    22.0260    95(10)            88.0134           87.3123 
   600    22.0460    84(9)            88.3916           87.7156  
   601    22.0660    91(10)            88.7715           88.1188 
   602    22.0860    82(9)            89.1530           88.5221  
   603    22.1060    93(10)            89.5360           88.9253 
   604    22.1260    83(9)            89.9205           89.3285  
   605    22.1460    101(10)            90.3062           89.7318  
   606    22.1660    92(10)            90.6932           90.1350 
   607    22.1860    105(10)            91.0813           90.5382  
   608    22.2060    103(10)            91.4705           90.9415  
   609    22.2260    102(10)            91.8607           91.3447  
   610    22.2460    66(8)            92.2518           91.7480  
   611    22.2660    81(9)            92.1525           91.6600  
   612    22.2860    82(9)            92.0541           91.5720  
   613    22.3060    98(10)            91.9563           91.4840 
   614    22.3260    103(10)            91.8595           91.3961  
   615    22.3460    89(9)            91.7633           91.3081  
   616    22.3660    103(10)            91.6679           91.2201  
   617    22.3860    89(9)            91.5733           91.1321  
   618    22.4060    98(10)            91.4794           91.0441 
   619    22.4260    110(10)            91.3861           90.9561  
   620    22.4460    85(9)            91.2936           90.8681  
   621    22.4660    91(10)            91.2019           90.7802 
   622    22.4860    88(9)            91.1109           90.6922  
   623    22.5060    83(9)            91.0207           90.6042  
   624    22.5260    101(10)            90.9314           90.5162  
   625    22.5460    99(10)            90.8431           90.4282 
   626    22.5660    87(9)            90.7558           90.3402  
   627    22.5860    95(10)            90.6695           90.2522 
   628    22.6060    94(10)            90.5845           90.1642 
   629    22.6260    99(10)            90.5008           90.0763 
   630    22.6460    96(10)            90.4186           89.9883 
   631    22.6660    76(9)            90.3382           89.9003  
   632    22.6860    98(10)            90.2600           89.8123 
   633    22.7060    89(9)            90.1844           89.7243  
   634    22.7260    113(11)            90.1161           89.6363  
   635    22.7460    100(10)            90.0472           89.5483  
   636    22.7660    94(10)            89.9842           89.4604 
   637    22.7860    112(11)            89.9232           89.3724  
   638    22.8060    71(8)            89.8671           89.2844  
   639    22.8260    115(11)            89.8157           89.1964  
   640    22.8460    113(11)            89.7729           89.1084  
   641    22.8660    79(9)            89.7361           89.0204  
   642    22.8860    90(9)            89.6994           88.9324  
   643    22.9060    87(9)            89.6550           88.8444  
   644    22.9260    94(10)            89.5952           88.7565 
   645    22.9460    90(9)            89.5186           88.6685  
   646    22.9660    78(9)            89.4282           88.5805  
   647    22.9860    87(9)            89.3315           88.4925  
   648    23.0060    102(10)            89.2381           88.4045  
   649    23.0260    93(10)            89.1571           88.3165 
   650    23.0460    96(10)            89.0103           88.2285 
   651    23.0660    98(10)            88.9735           88.1405 
   652    23.0860    120(11)            88.9637           88.0526  
   653    23.1060    107(10)            88.9411           87.9646  
   654    23.1260    100(10)            88.9960           87.8766  
   655    23.1460    111(11)            89.0898           87.7886  
   656    23.1660    109(10)            89.2268           87.7006  
   657    23.1860    99(10)            89.4221           87.6126 
   658    23.2060    95(10)            89.6872           87.5246 
   659    23.2260    77(9)            90.0475           87.4367  
   660    23.2460    82(9)            90.5347           87.3487  
   661    23.2660    101(10)            91.1905           87.2607  
   662    23.2860    85(9)            92.0592           87.1727  
   663    23.3060    87(9)            93.1758           87.0847  
   664    23.3260    106(10)            94.5567           86.9967  
   665    23.3460    91(10)            96.2018           86.9087 
   666    23.3660    97(10)            98.1141           86.8208 
   667    23.3860    118(11)           100.3173           86.7328  
   668    23.4060    123(11)           102.8402           86.6448  
   669    23.4260    122(11)           105.6270           86.5568  
   670    23.4460    88(9)           108.3885           86.4688  
   671    23.4660    118(11)           110.5427           86.3808  
   672    23.4860    120(11)           111.4495           86.2928  
   673    23.5060    134(12)           110.7761           86.2048  
   674    23.5260    137(12)           108.7461           86.1169  
   675    23.5460    104(10)           105.4124           86.0289  
   676    23.5660    98(10)           101.5083           85.9409 
   677    23.5860    100(10)            97.7192           85.8529  
   678    23.6060    107(10)            94.3280           85.7649  
   679    23.6260    91(10)            91.6229           85.6769 
   680    23.6460    96(10)            89.6422           85.5889 
   681    23.6660    99(10)            88.2764           85.5009 
   682    23.6860    101(10)            87.3861           85.4130  
   683    23.7060    81(9)            86.8221           85.3250  
   684    23.7260    101(10)            86.4672           85.2370  
   685    23.7460    65(8)            86.2383           85.1490  
   686    23.7660    94(10)            86.4342           85.4143 
   687    23.7860    97(10)            86.6677           85.6795 
   688    23.8060    77(9)            86.9185           85.9448  
   689    23.8260    97(10)            87.1778           86.2101 
   690    23.8460    95(10)            87.4338           86.4753 
   691    23.8660    93(10)            87.6868           86.7406 
   692    23.8860    117(11)            87.9377           87.0059  
   693    23.9060    99(10)            88.1843           87.2712 
   694    23.9260    103(10)            88.4292           87.5364  
   695    23.9460    107(10)            88.6735           87.8017  
   696    23.9660    95(10)            88.9183           88.0670 
   697    23.9860    101(10)            89.1644           88.3323  
   698    24.0060    113(11)            89.4123           88.5975  
   699    24.0260    97(10)            89.6623           88.8628 
   700    24.0460    101(10)            89.9147           89.1281  
   701    24.0660    82(9)            90.1693           89.3933  
   702    24.0860    88(9)            90.4262           89.6586  
   703    24.1060    88(9)            90.6853           89.9239  
   704    24.1260    107(10)            90.9464           90.1891  
   705    24.1460    106(10)            91.2095           90.4544  
   706    24.1660    113(11)            91.4745           90.7197  
   707    24.1860    109(10)            91.7412           90.9849  
   708    24.2060    104(10)            92.0096           91.2502  
   709    24.2260    105(10)            92.2797           91.5155  
   710    24.2460    107(10)            92.5514           91.7808  
   711    24.2660    111(11)            92.8246           92.0460  
   712    24.2860    108(10)            93.0995           92.3113  
   713    24.3060    99(10)            93.3759           92.5766 
   714    24.3260    81(9)            93.6539           92.8419  
   715    24.3460    104(10)            93.9335           93.1071  
   716    24.3660    87(9)            94.2150           93.3724  
   717    24.3860    92(10)            94.4983           93.6377 
   718    24.4060    103(10)            94.7836           93.9029  
   719    24.4260    99(10)            95.0712           94.1682 
   720    24.4460    104(10)            95.3613           94.4335  
   721    24.4660    97(10)            95.6544           94.6988 
   722    24.4860    93(10)            95.9509           94.9640 
   723    24.5060    91(10)            96.2517           95.2293 
   724    24.5260    99(10)            96.5576           95.4946 
   725    24.5460    104(10)            96.8696           95.7598  
   726    24.5660    89(9)            97.1889           96.0251  
   727    24.5860    94(10)            97.5169           96.2904 
   728    24.6060    100(10)            97.8550           96.5556  
   729    24.6260    79(9)            98.2049           96.8209  
   730    24.6460    94(10)            98.5684           97.0862 
   731    24.6660    91(10)            98.9482           97.3515 
   732    24.6860    104(10)            99.3484           97.6167  
   733    24.7060    71(8)            99.7752           97.8820  
   734    24.7260    97(10)            99.7096           97.6196 
   735    24.7460    90(9)            99.6898           97.3573  
   736    24.7660    86(9)            99.7256           97.0949  
   737    24.7860    98(10)            99.8244           96.8325 
   738    24.8060    97(10)            99.9937           96.5702 
   739    24.8260    82(9)           100.4605           96.3078  
   740    24.8460    85(9)           100.8006           96.0454  
   741    24.8660    83(9)           101.2568           95.7831  
   742    24.8860    79(9)           101.8330           95.5207  
   743    24.9060    107(10)           102.5936           95.2583  
   744    24.9260    87(9)           103.1937           94.9959  
   745    24.9460    81(9)           103.5034           94.7336  
   746    24.9660    85(9)           105.1035           94.4712  
   747    24.9860    101(10)           104.6538           94.2088  
   748    25.0060    83(9)           103.8443           93.9465  
   749    25.0260    97(10)           102.8180           93.6841 
   750    25.0460    100(10)           102.6128           93.4217  
   751    25.0660    89(9)           101.6373           93.1594  
   752    25.0860    108(10)           100.8362           92.8970  
   753    25.1060    96(10)           100.2357           92.6346 
   754    25.1260    82(9)            99.8219           92.3723  
   755    25.1460    106(10)            99.5620           92.1099  
   756    25.1660    87(9)            99.4208           91.8475  
   757    25.1860    94(10)            99.3685           91.5852 
   758    25.2060    93(10)            99.3844           91.3228 
   759    25.2260    100(10)            99.4559           91.0604  
   760    25.2460    92(10)            99.5757           90.7980 
   761    25.2660    90(9)            99.7421           90.5357  
   762    25.2860    99(10)           100.0284           90.2733 
   763    25.3060    96(10)           100.3181           90.0109 
   764    25.3260    117(11)           100.7020           89.7486  
   765    25.3460    102(10)           101.2480           89.4862  
   766    25.3660    104(10)           101.9300           89.2238  
   767    25.3860    107(10)           102.8287           88.9615  
   768    25.4060    103(10)           103.9946           88.6991  
   769    25.4260    97(10)           105.4803           88.4367 
   770    25.4460    121(11)           107.3413           88.1744  
   771    25.4660    114(11)           109.6432           87.9120  
   772    25.4860    117(11)           112.4757           87.6496  
   773    25.5060    121(11)           115.9786           87.3872  
   774    25.5260    125(11)           120.3702           87.1249  
   775    25.5460    140(12)           125.9648           86.8625  
   776    25.5660    166(13)           133.1462           86.6001  
   777    25.5860    166(13)           142.2989           86.3378  
   778    25.6060    153(12)           153.7272           86.0754  
   779    25.6260    171(13)           167.6556           85.8130  
   780    25.6460    200(14)           184.3570           85.5507  
   781    25.6660    203(14)           204.3576           85.2883  
   782    25.6860    274(17)           228.3994           85.0259  
   783    25.7060    282(17)           256.8488           84.7635  
   784    25.7260    309(18)           288.1389           84.5012  
   785    25.7460    333(18)           317.5046           84.2388  
   786    25.7660    416(20)           337.9256           83.9765  
   787    25.7860    400(20)           343.9716           83.7141  
   788    25.8060    403(20)           334.2267           83.4517  
   789    25.8260    356(19)           310.4786           83.1893  
   790    25.8460    382(20)           276.8084           82.9270  
   791    25.8660    284(17)           238.8912           82.6646  
   792    25.8860    223(15)           208.0611           82.4022  
   793    25.9060    197(14)           176.6388           82.1399  
   794    25.9260    158(13)           152.0287           81.8775  
   795    25.9460    133(12)           137.2081           81.6151  
   796    25.9660    137(12)           125.3498           81.3528  
   797    25.9860    113(11)           117.9888           81.0904  
   798    26.0060    106(10)           113.7981           80.8280  
   799    26.0260    119(11)           111.7165           80.5657  
   800    26.0460    104(10)           110.9925           80.3033  
   801    26.0660    99(10)           111.1341           80.0409 
   802    26.0860    113(11)           111.8248           79.7785  
   803    26.1060    108(10)           112.8503           79.5162  
   804    26.1260    97(10)           114.0450           79.2538 
   805    26.1460    109(10)           115.2571           78.9914  
   806    26.1660    109(10)           116.3324           78.7290  
   807    26.1860    108(10)           117.1275           78.4667  
   808    26.2060    102(10)           117.5481           78.2043  
   809    26.2260    109(10)           117.5850           77.9420  
   810    26.2460    103(10)           117.2986           77.6796  
   811    26.2660    107(10)           116.7901           77.4172  
   812    26.2860    114(11)           116.1863           77.1549  
   813    26.3060    95(10)           115.6152           76.8925 
   814    26.3260    85(9)           115.1805           76.6301  
   815    26.3460    98(10)           114.9493           76.3678 
   816    26.3660    109(10)           114.9535           76.1054  
   817    26.3860    74(9)           115.1989           75.8430  
   818    26.4060    106(10)           114.3808           74.2872  
   819    26.4260    103(10)           113.7732           72.7315  
   820    26.4460    100(10)           113.3555           71.1756  
   821    26.4660    90(9)           113.1107           69.6198  
   822    26.4860    89(9)           113.0277           68.0639  
   823    26.5060    88(9)           113.1021           66.5080  
   824    26.5260    78(9)           113.3357           64.9524  
   825    26.5460    104(10)           113.7362           63.3965  
   826    26.5660    107(10)           114.5289           61.8407  
   827    26.5860    114(11)           115.3085           60.2848  
   828    26.6060    94(10)           116.3063           58.7291 
   829    26.6260    110(10)           117.6588           57.1733  
   830    26.6460    108(10)           119.1863           55.6174  
   831    26.6660    106(10)           121.0406           54.0616  
   832    26.6860    125(11)           123.4478           52.5059  
   833    26.7060    100(10)           126.1541           50.9500  
   834    26.7260    102(10)           130.3064           50.2742  
   835    26.7460    129(11)           135.2451           49.5984  
   836    26.7660    133(12)           141.3782           48.9227  
   837    26.7860    146(12)           148.2287           48.2469  
   838    26.8060    156(12)           156.4820           47.5711  
   839    26.8260    188(14)           166.7074           46.8953  
   840    26.8460    169(13)           178.9494           46.2196  
   841    26.8660    216(15)           193.9624           45.5438  
   842    26.8860    242(16)           212.3927           44.8680  
   843    26.9060    253(16)           235.0862           44.1922  
   844    26.9260    302(17)           263.1667           43.5165  
   845    26.9460    338(18)           298.2387           42.8407  
   846    26.9660    393(20)           342.6942           42.1649  
   847    26.9860    407(20)           400.0468           41.4891  
   848    27.0060    523(23)           475.1472           40.8133  
   849    27.0260    570(24)           574.0996           40.1376  
   850    27.0460    669(26)           702.9977           39.4618  
   851    27.0660    806(28)           867.1840           38.7860  
   852    27.0860    986(31)          1069.4962           38.1102  
   853    27.1060    1205(35)          1310.0289           37.4345  
   854    27.1260    1441(38)          1586.8276           36.7587  
   855    27.1460    1842(43)          1897.0850           36.0829  
   856    27.1660    2153(46)          2235.7876           35.4071  
   857    27.1860    2565(51)          2590.1587           34.7314  
   858    27.2060    2951(54)          2929.2891           34.0556  
   859    27.2260    3240(57)          3196.6521           33.3798  
   860    27.2460    3319(58)          3327.0698           32.7040  
   861    27.2660    3275(57)          3284.3784           32.0283  
   862    27.2860    3028(55)          3075.0161           31.3525  
   863    27.3060    2722(52)          2731.6821           30.6767  
   864    27.3260    2305(48)          2303.5781           30.0009  
   865    27.3460    1871(43)          1850.7858           29.3252  
   866    27.3660    1437(38)          1428.1124           28.6494  
   867    27.3860    1165(34)          1071.5022           27.9736  
   868    27.4060    852(29)           795.4802           27.2978  
   869    27.4260    669(26)           598.1097           26.6221  
   870    27.4460    559(24)           467.7125           25.9463  
   871    27.4660    513(23)           389.0206           25.2705  
   872    27.4860    405(20)           347.3783           24.5947  
   873    27.5060    424(21)           330.6573           23.9189  
   874    27.5260    388(20)           329.2221           23.2432  
   875    27.5460    378(19)           335.1442           22.5674  
   876    27.5660    417(20)           342.0913           21.8916  
   877    27.5860    408(20)           346.1663           21.2158  
   878    27.6060    402(20)           346.0379           20.5401  
   879    27.6260    370(19)           342.0602           19.8643  
   880    27.6460    343(19)           335.7416           19.1885  
   881    27.6660    350(19)           329.5206           18.5127  
   882    27.6860    320(18)           325.9106           17.8370  
   883    27.7060    298(17)           327.1403           17.1612  
   884    27.7260    298(17)           334.7991           16.4854  
   885    27.7460    351(19)           350.0449           15.8096  
   886    27.7660    357(19)           373.7369           15.1339  
   887    27.7860    433(21)           406.7940           14.4581  
   888    27.8060    455(21)           452.9824           13.7823  
   889    27.8260    490(22)           508.0885           13.1065  
   890    27.8460    633(25)           576.3755           12.4308  
   891    27.8660    704(27)           661.3427           11.7550  
   892    27.8860    826(29)           763.6881           11.0792  
   893    27.9060    998(32)           889.8729           10.4034  
   894    27.9260    1172(34)          1048.1678            9.7277  
   895    27.9460    1307(36)          1250.3278            9.0519  
   896    27.9660    1598(40)          1510.2599            8.3761  
   897    27.9860    1866(43)          1842.5164            7.7003  
   898    28.0060    2296(48)          2259.1863            7.0245  
   899    28.0260    2814(53)          2770.0676            6.3488  
   900    28.0460    3457(59)          3385.9724            5.6730  
   901    28.0660    4256(65)          4123.9536            4.9972  
   902    28.0860    5052(71)          5005.9077            4.3214  
   903    28.1060    6140(78)          6037.1094            3.6457  
   904    28.1260    7147(85)          7162.5024            2.9699  
   905    28.1460    8035(90)          8223.8965            2.2941  
   906    28.1660    8783(94)          8988.9648            1.6183  
   907    28.1860    9105(95)          9272.9238            0.9426  
   908    28.2060    8788(94)          9026.0625            0.2668  
   909    28.2260    8103(90)          8301.3408           -0.4090  
   910    28.2460    7248(85)          7210.6387           -1.0848  
   911    28.2660    5996(77)          5918.7798           -1.7605  
   912    28.2860    4494(67)          4608.5576           -2.4363  
   913    28.3060    3351(58)          3425.8193           -3.1121  
   914    28.3260    2423(49)          2452.2488           -3.7879  
   915    28.3460    1721(41)          1710.7461           -4.4636  
   916    28.3660    1247(35)          1183.1824           -5.1394  
   917    28.3860    877(30)           830.0377           -5.8152  
   918    28.4060    673(26)           605.8994           -6.4910  
   919    28.4260    531(23)           469.8813           -7.1667  
   920    28.4460    450(21)           390.2176           -7.8425  
   921    28.4660    358(19)           344.7012           -8.5183  
   922    28.4860    295(17)           318.8326           -9.1941  
   923    28.5060    284(17)           303.5854           -9.8699  
   924    28.5260    273(17)           293.5707          -10.5456  
   925    28.5460    236(15)           285.7486          -11.2214  
   926    28.5660    231(15)           278.6420          -11.8972  
   927    28.5860    227(15)           271.7964          -12.5730  
   928    28.6060    220(15)           265.4451          -13.2487  
   929    28.6260    217(15)           260.3201          -13.9245  
   930    28.6460    226(15)           257.5946          -14.6003  
   931    28.6660    265(16)           258.8484          -15.2761  
   932    28.6860    275(17)           266.0796          -15.9518  
   933    28.7060    289(17)           281.6444          -16.6276  
   934    28.7260    285(17)           308.0582          -17.3034  
   935    28.7460    343(19)           347.6157          -17.9792  
   936    28.7660    384(20)           401.8303          -18.6549  
   937    28.7860    443(21)           470.8011          -19.3307  
   938    28.8060    539(23)           552.5273          -20.0065  
   939    28.8260    610(25)           642.3785          -20.6823  
   940    28.8460    729(27)           732.9105          -21.3580  
   941    28.8660    849(29)           814.9770          -22.0338  
   942    28.8860    908(30)           880.9551          -22.7096  
   943    28.9060    985(31)           928.4594          -23.3854  
   944    28.9260    1003(32)           960.2192          -24.0611  
   945    28.9460    986(31)           980.6752          -24.7369  
   946    28.9660    1026(32)           993.7224          -25.4127  
   947    28.9860    1080(33)          1002.6123          -26.0885  
   948    29.0060    977(31)          1010.3575          -26.7642  
   949    29.0260    1070(33)          1018.3013          -27.4400  
   950    29.0460    1058(33)          1021.9818          -28.1158  
   951    29.0660    1061(33)          1010.3156          -28.7916  
   952    29.0860    982(31)           973.0266          -29.4674  
   953    29.1060    957(31)           908.3279          -30.1431  
   954    29.1260    857(29)           821.5005          -30.8189  
   955    29.1460    773(28)           720.3743          -31.4947  
   956    29.1660    625(25)           614.7586          -32.1705  
   957    29.1860    550(23)           516.0871          -32.8462  
   958    29.2060    426(21)           434.4204          -33.5220  
   959    29.2260    365(19)           375.9341          -34.1978  
   960    29.2460    309(18)           342.3242          -34.8736  
   961    29.2660    298(17)           331.4600          -35.5493  
   962    29.2860    334(18)           338.2605          -36.2251  
   963    29.3060    322(18)           355.4537          -36.9009  
   964    29.3260    320(18)           374.4446          -37.5767  
   965    29.3460    351(19)           386.9844          -38.2524  
   966    29.3660    341(18)           387.6140          -38.9282  
   967    29.3860    373(19)           374.8484          -39.6040  
   968    29.4060    321(18)           350.0416          -40.2798  
   969    29.4260    301(17)           316.0396          -40.9555  
   970    29.4460    286(17)           276.7839          -41.6313  
   971    29.4660    227(15)           236.7951          -42.3071  
   972    29.4860    186(14)           199.8256          -42.9829  
   973    29.5060    146(12)           166.6168          -43.6586  
   974    29.5260    146(12)           141.6355          -44.3344  
   975    29.5460    161(13)           123.0247          -45.0102  
   976    29.5660    127(11)           109.8131          -45.6860  
   977    29.5860    143(12)           104.6949          -44.3127  
   978    29.6060    152(12)           103.7334          -42.9395  
   979    29.6260    135(12)           106.4081          -41.5662  
   980    29.6460    133(12)           112.0996          -40.1929  
   981    29.6660    155(12)           120.5853          -38.8196  
   982    29.6860    172(13)           131.9188          -37.4464  
   983    29.7060    161(13)           146.3699          -36.0731  
   984    29.7260    198(14)           164.3247          -34.6998  
   985    29.7460    200(14)           186.2046          -33.3264  
   986    29.7660    214(15)           212.4991          -31.9533  
   987    29.7860    257(16)           243.9731          -30.5800  
   988    29.8060    320(18)           281.8280          -29.2066  
   989    29.8260    354(19)           327.6695          -27.8333  
   990    29.8460    370(19)           383.9785          -26.4601  
   991    29.8660    459(21)           453.4854          -25.0868  
   992    29.8860    542(23)           540.4189          -23.7135  
   993    29.9060    665(26)           649.8733          -22.3402  
   994    29.9260    737(27)           787.5881          -20.9670  
   995    29.9460    947(31)           958.5577          -19.5937  
   996    29.9660    1065(33)          1166.7509          -18.2204  
   997    29.9860    1244(35)          1415.5249          -16.8471  
   998    30.0060    1548(39)          1709.8147          -15.4739  
   999    30.0260    1869(43)          2058.0869          -14.1006  
  1000    30.0460    2368(49)          2470.7234          -12.7273  
  1001    30.0660    2900(54)          2951.5393          -11.3540  
  1002    30.0860    3494(59)          3479.7009           -9.9806  
  1003    30.1060    4004(63)          3991.0645           -8.6075  
  1004    30.1260    4552(67)          4386.4146           -7.2342  
  1005    30.1460    4724(69)          4580.2964           -5.8608  
  1006    30.1660    4723(69)          4544.3237           -4.4875  
  1007    30.1860    4467(67)          4296.4849           -3.1143  
  1008    30.2060    3951(63)          3874.7520           -1.7410  
  1009    30.2260    3289(57)          3334.9641           -0.3677  
  1010    30.2460    2746(52)          2747.8052            1.0056  
  1011    30.2660    2002(45)          2180.0007            2.3788  
  1012    30.2860    1581(40)          1677.8749            3.7521  
  1013    30.3060    1214(35)          1263.8346            5.1254  
  1014    30.3260    836(29)           940.8214            6.4987  
  1015    30.3460    605(25)           699.9636            7.8719  
  1016    30.3660    496(22)           526.9051            9.2452  
  1017    30.3860    397(20)           406.1774           10.6185  
  1018    30.4060    324(18)           323.7230           11.9918  
  1019    30.4260    262(16)           268.1860           13.3650  
  1020    30.4460    226(15)           225.3192           14.7383  
  1021    30.4660    193(14)           200.5415           16.1116  
  1022    30.4860    187(14)           183.6830           17.4850  
  1023    30.5060    178(13)           171.7347           18.8581  
  1024    30.5260    145(12)           159.9639           20.2315  
  1025    30.5460    147(12)           152.6517           21.6048  
  1026    30.5660    118(11)           146.1677           22.9781  
  1027    30.5860    128(11)           140.2137           24.3514  
  1028    30.6060    120(11)           134.7307           25.7246  
  1029    30.6260    108(10)           129.5469           27.0979  
  1030    30.6460    132(11)           124.7097           28.4712  
  1031    30.6660    127(11)           120.2932           29.8445  
  1032    30.6860    121(11)           116.3335           31.2177  
  1033    30.7060    99(10)           112.8519           32.5910 
  1034    30.7260    123(11)           109.8559           33.9643  
  1035    30.7460    104(10)           107.3417           35.3376  
  1036    30.7660    104(10)           105.3017           36.7108  
  1037    30.7860    105(10)           103.7254           38.0841  
  1038    30.8060    100(10)           102.5903           39.4574  
  1039    30.8260    104(10)           101.8316           40.8308  
  1040    30.8460    106(10)           101.3070           42.2039  
  1041    30.8660    120(11)           100.8067           43.5773  
  1042    30.8860    86(9)           100.1339           44.9506  
  1043    30.9060    100(10)            99.1996           46.3239  
  1044    30.9260    91(10)            98.0165           47.6971 
  1045    30.9460    95(10)            96.6435           49.0704 
  1046    30.9660    84(9)            95.1714           50.4437  
  1047    30.9860    78(9)            93.7253           51.8170  
  1048    31.0060    104(10)            91.6873           52.4467  
  1049    31.0260    114(11)            89.8893           53.0766  
  1050    31.0460    85(9)            88.3723           53.7064  
  1051    31.0660    102(10)            87.1372           54.3362  
  1052    31.0860    103(10)            86.1581           54.9660  
  1053    31.1060    92(10)            85.3958           55.5957 
  1054    31.1260    109(10)            84.8080           56.2255  
  1055    31.1460    95(10)            84.3571           56.8553 
  1056    31.1660    95(10)            84.0133           57.4851 
  1057    31.1860    87(9)            83.7544           58.1149  
  1058    31.2060    86(9)            83.3554           58.7447  
  1059    31.2260    98(10)            83.2532           59.3745 
  1060    31.2460    97(10)            83.1770           60.0043 
  1061    31.2660    83(9)            83.1463           60.6341  
  1062    31.2860    97(10)            82.8853           61.2639 
  1063    31.3060    103(10)            82.9528           61.8937  
  1064    31.3260    102(10)            83.0442           62.5235  
  1065    31.3460    97(10)            83.1708           63.1532 
  1066    31.3660    109(10)            83.2471           63.7830  
  1067    31.3860    106(10)            83.0502           64.4128  
  1068    31.4060    80(9)            83.2837           65.0426  
  1069    31.4260    82(9)            83.5485           65.6724  
  1070    31.4460    102(10)            83.6432           66.3022  
  1071    31.4660    76(9)            83.9741           66.9320  
  1072    31.4860    115(11)            84.1268           67.3596  
  1073    31.5060    79(9)            84.3218           67.7871  
  1074    31.5260    87(9)            84.5541           68.2146  
  1075    31.5460    86(9)            84.8256           68.6422  
  1076    31.5660    88(9)            85.1540           69.0698  
  1077    31.5860    85(9)            85.5491           69.4973  
  1078    31.6060    86(9)            86.0298           69.9249  
  1079    31.6260    86(9)            86.6191           70.3524  
  1080    31.6460    76(9)            87.3418           70.7800  
  1081    31.6660    97(10)            88.1016           71.2075 
  1082    31.6860    87(9)            89.1494           71.6351  
  1083    31.7060    100(10)            90.3633           72.0626  
  1084    31.7260    104(10)            91.7198           72.4902  
  1085    31.7460    107(10)            93.1093           72.9177  
  1086    31.7660    83(9)            94.5762           73.3453  
  1087    31.7860    78(9)            95.9768           73.7728  
  1088    31.8060    96(10)            97.2628           74.2004 
  1089    31.8260    99(10)            98.4525           74.6280 
  1090    31.8460    95(10)            99.6145           75.0555 
  1091    31.8660    95(10)           100.8369           75.4830 
  1092    31.8860    128(11)           102.2163           75.9106  
  1093    31.9060    118(11)           103.9398           76.3382  
  1094    31.9260    93(10)           105.8925           76.7657 
  1095    31.9460    105(10)           108.2079           77.1932  
  1096    31.9660    91(10)           110.9589           77.6208 
  1097    31.9860    103(10)           114.8475           78.0484  
  1098    32.0060    99(10)           119.0746           78.4759 
  1099    32.0260    133(12)           124.5009           78.9034  
  1100    32.0460    114(11)           131.4838           79.3310  
  1101    32.0660    114(11)           142.1624           79.7586  
  1102    32.0860    147(12)           153.2592           80.1861  
  1103    32.1060    162(13)           166.8412           80.6137  
  1104    32.1260    156(12)           183.2195           81.0413  
  1105    32.1460    204(14)           203.5225           81.4687  
  1106    32.1660    218(15)           226.2452           81.8963  
  1107    32.1860    271(16)           251.2824           82.3239  
  1108    32.2060    258(16)           275.9950           82.7514  
  1109    32.2260    296(17)           296.0845           83.1790  
  1110    32.2460    296(17)           307.4045           83.6065  
  1111    32.2660    308(18)           308.1835           84.0341  
  1112    32.2860    287(17)           299.0336           84.4617  
  1113    32.3060    266(16)           281.7299           84.8891  
  1114    32.3260    237(15)           258.4260           85.3167  
  1115    32.3460    205(14)           232.0723           85.7443  
  1116    32.3660    197(14)           205.8317           86.1718  
  1117    32.3860    174(13)           182.2844           86.5994  
  1118    32.4060    143(12)           162.8739           87.0270  
  1119    32.4260    171(13)           148.0890           87.4545  
  1120    32.4460    128(11)           137.7176           87.8821  
  1121    32.4660    138(12)           128.4606           88.3096  
  1122    32.4860    127(11)           124.9792           88.7371  
  1123    32.5060    130(11)           123.8719           89.1647  
  1124    32.5260    151(12)           123.3691           89.5922  
  1125    32.5460    135(12)           125.9376           90.0198  
  1126    32.5660    145(12)           130.4823           90.4474  
  1127    32.5860    149(12)           137.8378           90.8749  
  1128    32.6060    158(13)           148.9806           91.3025  
  1129    32.6260    202(14)           165.3434           91.7301  
  1130    32.6460    200(14)           188.7537           92.1575  
  1131    32.6660    276(17)           220.7611           92.5851  
  1132    32.6860    288(17)           262.3754           93.0127  
  1133    32.7060    335(18)           313.4724           93.4402  
  1134    32.7260    422(21)           372.2343           93.8678  
  1135    32.7460    477(22)           434.6576           94.2953  
  1136    32.7660    547(23)           494.2964           94.7229  
  1137    32.7860    594(24)           543.0198           95.1505  
  1138    32.8060    670(26)           573.7704           95.5779  
  1139    32.8260    678(26)           583.9575           96.0055  
  1140    32.8460    664(26)           575.4816           96.4331  
  1141    32.8660    625(25)           552.0196           96.8606  
  1142    32.8860    557(24)           517.6167           97.2882  
  1143    32.9060    485(22)           476.9119           97.7158  
  1144    32.9260    438(21)           434.2536           98.1433  
  1145    32.9460    384(20)           392.3774           98.5709  
  1146    32.9660    328(18)           352.6331           98.9984  
  1147    32.9860    291(17)           315.8848           99.4259  
  1148    33.0060    253(16)           282.6561           99.8535  
  1149    33.0260    247(16)           252.9359          100.2810  
  1150    33.0460    205(14)           226.5672          100.7086  
  1151    33.0660    183(14)           203.6346          101.1362  
  1152    33.0860    172(13)           184.3464          101.5637  
  1153    33.1060    176(13)           168.7585          101.9913  
  1154    33.1260    168(13)           156.7233          102.4189  
  1155    33.1460    167(13)           147.7695          102.8463  
  1156    33.1660    130(11)           141.4297          103.2739  
  1157    33.1860    157(13)           137.1599          103.7015  
  1158    33.2060    163(13)           134.4643          104.1290  
  1159    33.2260    137(12)           132.8545          104.5566  
  1160    33.2460    153(12)           132.0224          104.9841  
  1161    33.2660    146(12)           131.7207          105.4117  
  1162    33.2860    156(12)           131.7852          105.8393  
  1163    33.3060    136(12)           132.1197          106.2667  
  1164    33.3260    126(11)           132.6619          106.6943  
  1165    33.3460    110(10)           133.3831          107.1219  
  1166    33.3660    108(10)           134.2791          107.5494  
  1167    33.3860    95(10)           135.3681          107.9770 
  1168    33.4060    114(11)           134.0655          105.7812  
  1169    33.4260    102(10)           133.0499          103.5853  
  1170    33.4460    111(11)           132.3854          101.3895  
  1171    33.4660    109(10)           132.1346           99.1941  
  1172    33.4860    115(11)           132.3521           96.9983  
  1173    33.5060    112(11)           133.1128           94.8024  
  1174    33.5260    117(11)           134.4211           92.6066  
  1175    33.5460    104(10)           137.0555           90.4108  
  1176    33.5660    119(11)           139.6860           88.2150  
  1177    33.5860    144(12)           142.9225           86.0191  
  1178    33.6060    110(10)           146.3906           83.8233  
  1179    33.6260    132(11)           149.7666           81.6275  
  1180    33.6460    152(12)           151.5208           79.4320  
  1181    33.6660    138(12)           151.4603           77.2362  
  1182    33.6860    140(12)           149.5538           75.0404  
  1183    33.7060    152(12)           146.0778           72.8446  
  1184    33.7260    146(12)           141.3933           70.6487  
  1185    33.7460    124(11)           135.9591           68.4529  
  1186    33.7660    134(12)           130.3520           66.2571  
  1187    33.7860    116(11)           125.1371           64.0612  
  1188    33.8060    117(11)           120.7323           61.8658  
  1189    33.8260    106(10)           117.3702           59.6700  
  1190    33.8460    122(11)           117.0459           59.3821  
  1191    33.8660    113(11)           117.8474           59.0942  
  1192    33.8860    140(12)           119.7445           58.8063  
  1193    33.9060    120(11)           122.7476           58.5184  
  1194    33.9260    130(11)           126.9768           58.2305  
  1195    33.9460    139(12)           132.7140           57.9426  
  1196    33.9660    145(12)           140.4593           57.6548  
  1197    33.9860    134(12)           150.9402           57.3669  
  1198    34.0060    174(13)           165.0605           57.0790  
  1199    34.0260    180(13)           183.7754           56.7911  
  1200    34.0460    191(14)           207.8842           56.5032  
  1201    34.0660    253(16)           237.7548           56.2153  
  1202    34.0860    271(16)           273.0391           55.9274  
  1203    34.1060    304(17)           312.4286           55.6395  
  1204    34.1260    415(20)           353.4565           55.3516  
  1205    34.1460    428(21)           392.6582           55.0637  
  1206    34.1660    437(21)           426.5351           54.7758  
  1207    34.1860    577(24)           453.6360           54.4879  
  1208    34.2060    532(23)           475.8788           54.2000  
  1209    34.2260    626(25)           497.7246           53.9121  
  1210    34.2460    618(25)           524.9321           53.6242  
  1211    34.2660    682(26)           564.6415           53.3363  
  1212    34.2860    723(27)           625.6744           53.0485  
  1213    34.3060    812(28)           717.6615           52.7606  
  1214    34.3260    964(31)           849.6449           52.4727  
  1215    34.3460    1053(32)          1028.5577           52.1848  
  1216    34.3660    1201(35)          1257.5854           51.8969  
  1217    34.3860    1443(38)          1533.9312           51.6090  
  1218    34.4060    1739(42)          1846.8872           51.3211  
  1219    34.4260    2109(46)          2178.3916           51.0332  
  1220    34.4460    2457(50)          2506.5327           50.7453  
  1221    34.4660    2782(53)          2806.4766           50.4575  
  1222    34.4860    3112(56)          3046.0303           50.1696  
  1223    34.5060    3289(57)          3186.6667           49.8817  
  1224    34.5260    3347(58)          3201.4060           49.5938  
  1225    34.5460    3251(57)          3092.6357           49.3059  
  1226    34.5660    3063(55)          2885.3831           49.0180  
  1227    34.5860    2776(53)          2607.2708           48.7301  
  1228    34.6060    2437(49)          2282.2524           48.4422  
  1229    34.6260    1966(44)          1936.5298           48.1543  
  1230    34.6460    1643(41)          1598.6759           47.8664  
  1231    34.6660    1306(36)          1291.7625           47.5786  
  1232    34.6860    1028(32)          1028.7870           47.2907  
  1233    34.7060    746(27)           813.5949           47.0028  
  1234    34.7260    625(25)           644.0416           46.7149  
  1235    34.7460    504(22)           514.4098           46.4270  
  1236    34.7660    344(19)           417.5807           46.1391  
  1237    34.7860    316(18)           346.3810           45.8512  
  1238    34.8060    243(16)           294.3407           45.5633  
  1239    34.8260    212(15)           256.0873           45.2754  
  1240    34.8460    168(13)           227.5135           44.9875  
  1241    34.8660    172(13)           205.6366           44.6996  
  1242    34.8860    130(11)           188.4028           44.4117  
  1243    34.9060    121(11)           174.4511           44.1238  
  1244    34.9260    145(12)           162.8977           43.8359  
  1245    34.9460    128(11)           153.1676           43.5480  
  1246    34.9660    137(12)           144.8748           43.2602  
  1247    34.9860    136(12)           137.7367           42.9723  
  1248    35.0060    121(11)           131.5334           42.6844  
  1249    35.0260    109(10)           126.0740           42.3965  
  1250    35.0460    132(11)           121.1965           42.1086  
  1251    35.0660    125(11)           116.7862           41.8207  
  1252    35.0860    110(10)           112.6171           41.5328  
  1253    35.1060    108(10)           109.0194           41.2449  
  1254    35.1260    88(9)           105.8242           40.9571  
  1255    35.1460    79(9)           103.0435           40.6692  
  1256    35.1660    115(11)           100.6157           40.3813  
  1257    35.1860    101(10)            98.7408           40.0934  
  1258    35.2060    96(10)            97.3365           39.8055 
  1259    35.2260    103(10)            96.3726           39.5176  
  1260    35.2460    93(10)            95.7723           39.2297 
  1261    35.2660    104(10)            95.3999           38.9418  
  1262    35.2860    104(10)            95.1065           38.6539  
  1263    35.3060    106(10)            94.7477           38.3660  
  1264    35.3260    90(9)            94.2742           38.0781  
  1265    35.3460    112(11)            93.6850           37.7902  
  1266    35.3660    97(10)            93.5025           37.5023 
  1267    35.3860    89(9)            93.3374           37.2144  
  1268    35.4060    90(9)            93.6765           36.9265  
  1269    35.4260    97(10)            94.7748           36.6386 
  1270    35.4460    85(9)            97.1284           36.3507  
  1271    35.4660    91(10)           100.7065           36.0629 
  1272    35.4860    71(8)           105.8008           35.7750  
  1273    35.5060    105(10)           113.2947           36.3508  
  1274    35.5260    97(10)           122.1429           36.9266 
  1275    35.5460    109(10)           131.8888           37.5024  
  1276    35.5660    128(11)           141.7307           38.0782  
  1277    35.5860    121(11)           150.5612           38.6540  
  1278    35.6060    126(11)           157.4355           39.2298  
  1279    35.6260    139(12)           161.5382           39.8055  
  1280    35.6460    151(12)           163.2277           40.3813  
  1281    35.6660    163(13)           163.1150           40.9571  
  1282    35.6860    178(13)           161.8469           41.5329  
  1283    35.7060    164(13)           160.2423           42.1087  
  1284    35.7260    200(14)           159.1928           42.6845  
  1285    35.7460    219(15)           160.0646           43.2603  
  1286    35.7660    188(14)           164.2927           43.8361  
  1287    35.7860    220(15)           173.4767           44.4119  
  1288    35.8060    248(16)           189.5194           44.9876  
  1289    35.8260    268(16)           214.7641           45.5634  
  1290    35.8460    333(18)           251.9745           46.1392  
  1291    35.8660    421(21)           304.1525           46.7150  
  1292    35.8860    479(22)           374.1143           47.2908  
  1293    35.9060    579(24)           463.8525           47.8666  
  1294    35.9260    661(26)           573.7069           48.4424  
  1295    35.9460    782(28)           701.3705           49.0182  
  1296    35.9660    941(31)           840.7012           49.5939  
  1297    35.9860    1039(32)           980.6595           50.1697  
  1298    36.0060    1186(34)          1104.8925           50.7455  
  1299    36.0260    1203(35)          1194.7828           51.3213  
  1300    36.0460    1161(34)          1236.7905           51.8971  
  1301    36.0660    1201(35)          1228.7913           52.4729  
  1302    36.0860    1117(33)          1177.9060           53.0487  
  1303    36.1060    1051(32)          1093.0548           53.6245  
  1304    36.1260    956(31)           982.4618           54.2002  
  1305    36.1460    846(29)           855.9099           54.7760  
  1306    36.1660    747(27)           725.4030           55.3518  
  1307    36.1860    611(25)           601.8843           55.9276  
  1308    36.2060    560(24)           492.6224           56.5034  
  1309    36.2260    434(21)           400.9268           57.0792  
  1310    36.2460    383(20)           327.1708           57.6550  
  1311    36.2660    342(18)           269.9215           58.2308  
  1312    36.2860    301(17)           226.8062           58.8066  
  1313    36.3060    222(15)           195.1257           59.3822  
  1314    36.3260    197(14)           172.2420           59.9580  
  1315    36.3460    189(14)           155.8608           60.5338  
  1316    36.3660    151(12)           144.1156           61.1096  
  1317    36.3860    127(11)           135.5830           61.6854  
  1318    36.4060    138(12)           129.2312           62.2612  
  1319    36.4260    133(12)           124.3519           62.8370  
  1320    36.4460    121(11)           120.4147           63.4128  
  1321    36.4660    125(11)           117.3825           63.9885  
  1322    36.4860    120(11)           115.1057           64.5643  
  1323    36.5060    108(10)           113.6838           65.1401  
  1324    36.5260    103(10)           113.1405           65.7159  
  1325    36.5460    119(11)           113.8247           66.2917  
  1326    36.5660    121(11)           115.9260           66.8675  
  1327    36.5860    113(11)           119.6417           67.4433  
  1328    36.6060    122(11)           124.9596           68.0191  
  1329    36.6260    119(11)           131.6916           68.5948  
  1330    36.6460    155(12)           139.3257           69.1706  
  1331    36.6660    133(12)           146.9840           69.7464  
  1332    36.6860    154(12)           153.4730           70.3222  
  1333    36.7060    140(12)           157.6112           70.8980  
  1334    36.7260    158(13)           158.8044           71.4738  
  1335    36.7460    153(12)           157.2639           72.0496  
  1336    36.7660    155(12)           153.8593           72.6254  
  1337    36.7860    138(12)           148.6002           73.2012  
  1338    36.8060    127(11)           142.3054           73.7769  
  1339    36.8260    137(12)           135.6845           74.3527  
  1340    36.8460    126(11)           129.6319           74.9285  
  1341    36.8660    119(11)           124.4128           75.5043  
  1342    36.8860    113(11)           119.9063           76.0801  
  1343    36.9060    105(10)           117.0523           76.6559  
  1344    36.9260    103(10)           115.1713           77.2317  
  1345    36.9460    110(10)           114.0612           77.8075  
  1346    36.9660    99(10)           111.8227           78.3832 
  1347    36.9860    87(9)           112.0323           78.9590  
  1348    37.0060    103(10)           112.5765           79.1981  
  1349    37.0260    93(10)           113.8649           79.4371 
  1350    37.0460    111(11)           115.2217           79.6761  
  1351    37.0660    110(10)           118.3450           79.9152  
  1352    37.0860    100(10)           122.4823           80.1543  
  1353    37.1060    111(11)           127.5379           80.3933  
  1354    37.1260    109(10)           133.2103           80.6323  
  1355    37.1460    133(12)           138.9483           80.8714  
  1356    37.1660    136(12)           143.9566           81.1104  
  1357    37.1860    140(12)           147.4091           81.3494  
  1358    37.2060    130(11)           148.8058           81.5885  
  1359    37.2260    146(12)           148.1714           81.8276  
  1360    37.2460    138(12)           145.8465           82.0666  
  1361    37.2660    125(11)           142.1860           82.3056  
  1362    37.2860    136(12)           137.5801           82.5447  
  1363    37.3060    131(11)           132.3266           82.7837  
  1364    37.3260    121(11)           127.0038           83.0228  
  1365    37.3460    94(10)           122.0771           83.2618 
  1366    37.3660    106(10)           117.8503           83.5009  
  1367    37.3860    103(10)           114.4950           83.7399  
  1368    37.4060    97(10)           111.9651           83.9790 
  1369    37.4260    79(9)           110.2400           84.2180  
  1370    37.4460    91(10)           108.8276           84.0561 
  1371    37.4660    96(10)           108.0259           83.8942 
  1372    37.4860    101(10)           107.7375           83.7322  
  1373    37.5060    91(10)           107.8839           83.5703 
  1374    37.5260    81(9)           108.4091           83.4083  
  1375    37.5460    93(10)           109.2925           83.2464 
  1376    37.5660    89(9)           110.5407           83.0845  
  1377    37.5860    103(10)           112.2046           82.9225  
  1378    37.6060    87(9)           114.3906           82.7606  
  1379    37.6260    129(11)           117.2891           82.5987  
  1380    37.6460    123(11)           121.2019           82.4367  
  1381    37.6660    115(11)           126.5795           82.2748  
  1382    37.6860    129(11)           134.0546           82.1129  
  1383    37.7060    142(12)           144.4547           81.9509  
  1384    37.7260    156(12)           158.7782           81.7890  
  1385    37.7460    157(13)           178.1113           81.6270  
  1386    37.7660    177(13)           203.4791           81.4651  
  1387    37.7860    206(14)           235.6267           81.3032  
  1388    37.8060    272(16)           274.7691           81.1413  
  1389    37.8260    304(17)           320.2804           80.9793  
  1390    37.8460    372(19)           370.3059           80.8174  
  1391    37.8660    422(21)           421.3741           80.6554  
  1392    37.8860    507(23)           468.2415           80.4935  
  1393    37.9060    529(23)           504.7130           80.3316  
  1394    37.9260    568(24)           526.0665           80.1696  
  1395    37.9460    591(24)           531.2452           80.0077  
  1396    37.9660    578(24)           522.8397           79.8458  
  1397    37.9860    549(23)           504.4315           79.6838  
  1398    38.0060    549(23)           479.2025           79.5219  
  1399    38.0260    503(22)           450.5326           79.3600  
  1400    38.0460    492(22)           422.4749           79.1980  
  1401    38.0660    388(20)           399.3303           79.0361  
  1402    38.0860    399(20)           383.2458           78.8741  
  1403    38.1060    405(20)           375.0745           78.7122  
  1404    38.1260    395(20)           373.4863           78.5503  
  1405    38.1460    347(19)           375.3683           78.3884  
  1406    38.1660    367(19)           376.2659           78.2264  
  1407    38.1860    388(20)           372.6553           78.0645  
  1408    38.2060    376(19)           362.9618           77.9025  
  1409    38.2260    350(19)           347.5103           77.7406  
  1410    38.2460    372(19)           327.2679           77.5787  
  1411    38.2660    362(19)           303.0833           77.4167  
  1412    38.2860    311(18)           276.0652           77.2548  
  1413    38.3060    296(17)           247.9543           77.0929  
  1414    38.3260    267(16)           220.7298           76.9309  
  1415    38.3460    210(14)           195.9764           76.7690  
  1416    38.3660    179(13)           174.5871           76.6071  
  1417    38.3860    162(13)           156.8503           76.4451  
  1418    38.4060    129(11)           142.6436           76.2832  
  1419    38.4260    135(12)           131.6064           76.1213  
  1420    38.4460    110(10)           123.2710           75.9593  
  1421    38.4660    122(11)           117.1613           75.7974  
  1422    38.4860    101(10)           112.8375           75.6355  
  1423    38.5060    103(10)           110.0555           75.4735  
  1424    38.5260    103(10)           108.6436           75.3116  
  1425    38.5460    111(11)           107.9410           75.1497  
  1426    38.5660    117(11)           109.4507           74.9877  
  1427    38.5860    99(10)           112.7618           74.8258 
  1428    38.6060    119(11)           118.1022           74.6638  
  1429    38.6260    103(10)           125.2545           74.5019  
  1430    38.6460    157(13)           134.7984           74.3400  
  1431    38.6660    150(12)           145.8905           74.1780  
  1432    38.6860    142(12)           157.5659           74.0161  
  1433    38.7060    197(14)           168.3344           73.8542  
  1434    38.7260    201(14)           176.4038           73.6922  
  1435    38.7460    192(14)           180.3781           73.5303  
  1436    38.7660    172(13)           180.0022           73.3684  
  1437    38.7860    189(14)           175.9985           73.2064  
  1438    38.8060    177(13)           169.2446           73.0445  
  1439    38.8260    166(13)           160.3899           72.8826  
  1440    38.8460    159(13)           150.1398           72.7206  
  1441    38.8660    116(11)           139.4780           72.5587  
  1442    38.8860    143(12)           129.4232           72.3968  
  1443    38.9060    118(11)           120.7016           72.2348  
  1444    38.9260    126(11)           113.6706           72.0729  
  1445    38.9460    105(10)           108.3995           71.9109  
  1446    38.9660    87(9)           104.7568           71.7490  
  1447    38.9860    103(10)           102.7989           71.7986  
  1448    39.0060    89(9)           102.0597           71.8482  
  1449    39.0260    99(10)           102.3444           71.8978 
  1450    39.0460    121(11)           103.5222           71.9474  
  1451    39.0660    113(11)           105.6193           71.9970  
  1452    39.0860    103(10)           108.7603           72.0466  
  1453    39.1060    115(11)           113.2545           72.0962  
  1454    39.1260    120(11)           119.6068           72.1458  
  1455    39.1460    140(12)           128.5386           72.1954  
  1456    39.1660    141(12)           140.9723           72.2450  
  1457    39.1860    161(13)           157.9819           72.2946  
  1458    39.2060    163(13)           180.6782           72.3442  
  1459    39.2260    207(14)           210.0297           72.3938  
  1460    39.2460    236(15)           246.6261           72.4434  
  1461    39.2660    274(17)           290.3976           72.4930  
  1462    39.2860    323(18)           340.2871           72.5426  
  1463    39.3060    362(19)           393.9261           72.5922  
  1464    39.3260    451(21)           446.9599           72.6418  
  1465    39.3460    513(23)           493.4727           72.6914  
  1466    39.3660    541(23)           526.9593           72.7410  
  1467    39.3860    575(24)           543.0540           72.7906  
  1468    39.4060    624(25)           541.3581           72.8402  
  1469    39.4260    591(24)           524.3954           72.8898  
  1470    39.4460    476(22)           495.2976           72.9394  
  1471    39.4660    472(22)           456.5738           72.9890  
  1472    39.4860    386(20)           411.0316           73.0386  
  1473    39.5060    331(18)           362.3782           73.0882  
  1474    39.5260    267(16)           314.6408           73.1378  
  1475    39.5460    235(15)           270.9347           73.1874  
  1476    39.5660    218(15)           233.0728           73.2370  
  1477    39.5860    148(12)           201.7065           73.2866  
  1478    39.6060    151(12)           176.7311           73.3362  
  1479    39.6260    154(12)           157.5875           73.3858  
  1480    39.6460    136(12)           143.4964           73.4354  
  1481    39.6660    111(11)           133.6558           73.4850  
  1482    39.6860    109(10)           127.3480           73.5346  
  1483    39.7060    95(10)           124.0147           73.5842 
  1484    39.7260    120(11)           123.2488           73.6338  
  1485    39.7460    126(11)           125.3961           73.6834  
  1486    39.7660    122(11)           129.3379           73.7330  
  1487    39.7860    135(12)           135.4892           73.7826  
  1488    39.8060    143(12)           143.7190           73.8322  
  1489    39.8260    157(13)           153.7347           73.8818  
  1490    39.8460    166(13)           165.2863           73.9314  
  1491    39.8660    238(15)           176.9606           73.9810  
  1492    39.8860    255(16)           187.7047           74.0306  
  1493    39.9060    210(14)           195.9846           74.0802  
  1494    39.9260    243(16)           200.5588           74.1298  
  1495    39.9460    262(16)           201.0835           74.1794  
  1496    39.9660    228(15)           198.0333           74.2290  
  1497    39.9860    227(15)           191.9223           74.2786  
  1498    40.0060    210(14)           183.4866           74.3282  
  1499    40.0260    205(14)           173.3048           74.3778  
  1500    40.0460    172(13)           162.1842           74.4274  
  1501    40.0660    163(13)           151.0787           74.4770  
  1502    40.0860    165(13)           140.7009           74.5266  
  1503    40.1060    117(11)           131.6638           74.5762  
  1504    40.1260    124(11)           124.2184           74.6258  
  1505    40.1460    134(12)           118.3941           74.6754  
  1506    40.1660    105(10)           114.0830           74.7250  
  1507    40.1860    120(11)           111.0906           74.7746  
  1508    40.2060    110(10)           109.1997           74.8242  
  1509    40.2260    107(10)           108.2120           74.8738  
  1510    40.2460    107(10)           108.0036           74.9234  
  1511    40.2660    84(9)           108.5305           74.9730  
  1512    40.2860    102(10)           109.5564           74.7728  
  1513    40.3060    112(11)           111.3790           74.5725  
  1514    40.3260    129(11)           114.0699           74.3723  
  1515    40.3460    119(11)           117.7210           74.1720  
  1516    40.3660    114(11)           122.4264           73.9718  
  1517    40.3860    144(12)           128.2648           73.7715  
  1518    40.4060    145(12)           135.3163           73.5713  
  1519    40.4260    154(12)           143.6851           73.3710  
  1520    40.4460    186(14)           153.7254           73.1708  
  1521    40.4660    194(14)           166.0318           72.9706  
  1522    40.4860    203(14)           181.0922           72.7703  
  1523    40.5060    273(17)           200.0899           72.5701  
  1524    40.5260    272(16)           223.2624           72.3698  
  1525    40.5460    302(17)           250.8731           72.1696  
  1526    40.5660    333(18)           282.8821           71.9693  
  1527    40.5860    362(19)           318.9010           71.7691  
  1528    40.6060    413(20)           358.7996           71.5688  
  1529    40.6260    438(21)           401.7512           71.3686  
  1530    40.6460    486(22)           446.1090           71.1684  
  1531    40.6660    573(24)           488.5886           70.9681  
  1532    40.6860    597(24)           524.3051           70.7679  
  1533    40.7060    644(25)           547.9326           70.5676  
  1534    40.7260    607(25)           555.9317           70.3674  
  1535    40.7460    622(25)           548.0394           70.1671  
  1536    40.7660    597(24)           527.0944           69.9669  
  1537    40.7860    539(23)           496.2445           69.7666  
  1538    40.8060    525(23)           457.1710           69.5664  
  1539    40.8260    468(22)           412.3099           69.3661  
  1540    40.8460    410(20)           364.5119           69.1659  
  1541    40.8660    316(18)           317.3072           68.9656  
  1542    40.8860    314(18)           273.7122           68.7654  
  1543    40.9060    254(16)           235.1563           68.5651  
  1544    40.9260    229(15)           202.6006           68.3649  
  1545    40.9460    207(14)           176.0471           68.1646  
  1546    40.9660    173(13)           155.0219           67.9644  
  1547    40.9860    132(11)           138.7641           67.7642  
  1548    41.0060    133(12)           126.4718           67.5639  
  1549    41.0260    113(11)           117.2982           67.3637  
  1550    41.0460    111(11)           110.5014           67.1634  
  1551    41.0660    81(9)           105.4688           66.9632  
  1552    41.0860    88(9)           101.7065           66.7629  
  1553    41.1060    95(10)            98.9046           66.5627 
  1554    41.1260    94(10)            96.7958           66.3625 
  1555    41.1460    99(10)            95.2103           66.1622 
  1556    41.1660    82(9)            94.0342           65.9620  
  1557    41.1860    93(10)            93.1846           65.7617 
  1558    41.2060    90(9)            92.5911           65.5615  
  1559    41.2260    75(9)            92.1823           65.3612  
  1560    41.2460    86(9)            91.8807           65.1610  
  1561    41.2660    81(9)            91.6109           64.9607  
  1562    41.2860    105(10)            91.3218           64.7605  
  1563    41.3060    93(10)            91.0078           64.5602 
  1564    41.3260    70(8)            90.6969           64.3600  
  1565    41.3460    71(8)            90.5448           64.2602  
  1566    41.3660    89(9)            90.6240           64.1604  
  1567    41.3860    92(10)            90.8516           64.0606 
  1568    41.4060    99(10)            91.6410           63.9609 
  1569    41.4260    88(9)            93.0381           63.8611  
  1570    41.4460    97(10)            95.5658           63.7613 
  1571    41.4660    111(11)            99.7746           63.6615  
  1572    41.4860    88(9)           106.1196           63.5617  
  1573    41.5060    100(10)           115.2249           63.4619  
  1574    41.5260    153(12)           127.2893           63.3622  
  1575    41.5460    136(12)           142.3356           63.2624  
  1576    41.5660    173(13)           159.8537           63.1626  
  1577    41.5860    169(13)           178.4807           63.0628  
  1578    41.6060    154(12)           196.2568           62.9630  
  1579    41.6260    206(14)           210.5848           62.8632  
  1580    41.6460    168(13)           219.2003           62.7635  
  1581    41.6660    175(13)           221.4325           62.6637  
  1582    41.6860    176(13)           218.2551           62.5639  
  1583    41.7060    195(14)           211.2602           62.4641  
  1584    41.7260    165(13)           201.5745           62.3643  
  1585    41.7460    191(14)           190.0453           62.2645  
  1586    41.7660    150(12)           177.8969           62.1647  
  1587    41.7860    154(12)           166.8042           62.0650  
  1588    41.8060    165(13)           158.4147           61.9652  
  1589    41.8260    142(12)           153.9391           61.8654  
  1590    41.8460    132(11)           154.0919           61.7656  
  1591    41.8660    147(12)           159.1493           61.6658  
  1592    41.8860    175(13)           168.9615           61.5660  
  1593    41.9060    184(14)           182.9679           61.4663  
  1594    41.9260    231(15)           200.1469           61.3665  
  1595    41.9460    214(15)           218.9623           61.2667  
  1596    41.9660    256(16)           237.3544           61.1669  
  1597    41.9860    277(17)           252.7566           61.0671  
  1598    42.0060    280(17)           263.8325           60.9673  
  1599    42.0260    335(18)           269.5521           60.8676  
  1600    42.0460    262(16)           270.3160           60.7678  
  1601    42.0660    285(17)           267.0627           60.6680  
  1602    42.0860    300(17)           260.5326           60.5682  
  1603    42.1060    276(17)           251.7800           60.4684  
  1604    42.1260    273(17)           241.6460           60.3686  
  1605    42.1460    258(16)           231.4124           60.2689  
  1606    42.1660    221(15)           222.4904           60.1691  
  1607    42.1860    263(16)           216.2318           60.0693  
  1608    42.2060    230(15)           213.9551           59.9695  
  1609    42.2260    245(16)           217.0609           59.8697  
  1610    42.2460    303(17)           227.0797           59.7699  
  1611    42.2660    310(18)           245.6349           59.6701  
  1612    42.2860    321(18)           274.3595           59.5704  
  1613    42.3060    304(17)           314.7801           59.4706  
  1614    42.3260    327(18)           368.0294           59.3708  
  1615    42.3460    436(21)           434.4923           59.2710  
  1616    42.3660    473(22)           513.3619           59.1712  
  1617    42.3860    534(23)           602.1547           59.0714  
  1618    42.4060    543(23)           696.1950           58.9717  
  1619    42.4260    686(26)           788.0795           58.8719  
  1620    42.4460    713(27)           868.2901           58.7721  
  1621    42.4660    730(27)           927.4537           58.6723  
  1622    42.4860    780(28)           960.3231           58.5725  
  1623    42.5060    788(28)           967.8689           58.4727  
  1624    42.5260    896(30)           955.2775           58.3730  
  1625    42.5460    889(30)           927.9427           58.2732  
  1626    42.5660    851(29)           889.7555           58.1734  
  1627    42.5860    836(29)           844.3670           58.0736  
  1628    42.6060    812(28)           796.0192           57.9738  
  1629    42.6260    766(28)           749.0931           57.8740  
  1630    42.6460    699(26)           706.3364           57.7743  
  1631    42.6660    681(26)           668.0643           57.6745  
  1632    42.6860    671(26)           632.7834           57.5747  
  1633    42.7060    642(25)           598.1262           57.4749  
  1634    42.7260    583(24)           562.2255           57.3751  
  1635    42.7460    541(23)           524.4306           57.2753  
  1636    42.7660    507(23)           485.0032           57.1755  
  1637    42.7860    469(22)           444.4332           57.0758  
  1638    42.8060    397(20)           403.0714           56.9760  
  1639    42.8260    343(19)           361.5129           56.8762  
  1640    42.8460    319(18)           320.8770           56.7764  
  1641    42.8660    281(17)           282.6119           56.6766  
  1642    42.8860    214(15)           247.9870           56.5768  
  1643    42.9060    209(14)           217.7644           56.4771  
  1644    42.9260    179(13)           192.1835           56.3773  
  1645    42.9460    146(12)           171.1002           56.2775  
  1646    42.9660    120(11)           154.1346           56.1777  
  1647    42.9860    121(11)           140.7695           56.0779  
  1648    43.0060    116(11)           130.4534           55.9781  
  1649    43.0260    106(10)           122.6272           55.8784  
  1650    43.0460    122(11)           116.7953           55.7786  
  1651    43.0660    98(10)           112.5592           55.6788 
  1652    43.0860    93(10)           109.5287           55.5790 
  1653    43.1060    108(10)           107.4484           55.4506  
  1654    43.1260    115(11)           106.1633           55.3223  
  1655    43.1460    102(10)           105.5592           55.1939  
  1656    43.1660    94(10)           105.5854           55.0656 
  1657    43.1860    105(10)           106.2269           54.9372  
  1658    43.2060    115(11)           107.4594           54.8088  
  1659    43.2260    107(10)           109.3937           54.6805  
  1660    43.2460    119(11)           112.1431           54.5521  
  1661    43.2660    110(10)           116.0594           54.4237  
  1662    43.2860    138(12)           121.5038           54.2954  
  1663    43.3060    110(10)           128.9907           54.1670  
  1664    43.3260    137(12)           139.5648           54.3533  
  1665    43.3460    151(12)           153.7874           54.5396  
  1666    43.3660    158(13)           172.7655           54.7260  
  1667    43.3860    165(13)           197.3632           54.9123  
  1668    43.4060    207(14)           229.1296           55.0986  
  1669    43.4260    247(16)           268.5351           55.2849  
  1670    43.4460    287(17)           315.7370           55.4713  
  1671    43.4660    318(18)           370.0552           55.6576  
  1672    43.4860    409(20)           429.6002           55.8439  
  1673    43.5060    472(22)           491.3065           56.0302  
  1674    43.5260    526(23)           550.1131           56.2165  
  1675    43.5460    606(25)           599.9240           56.4029  
  1676    43.5660    661(26)           635.2392           56.5892  
  1677    43.5860    677(26)           653.3669           56.7755  
  1678    43.6060    710(27)           654.9702           56.9619  
  1679    43.6260    672(26)           642.3781           57.1482  
  1680    43.6460    609(25)           617.4929           57.3345  
  1681    43.6660    618(25)           581.5264           57.5208  
  1682    43.6860    530(23)           536.2505           57.7071  
  1683    43.7060    518(23)           484.8910           57.8935  
  1684    43.7260    460(21)           431.5070           58.0798  
  1685    43.7460    424(21)           379.6740           58.2661  
  1686    43.7660    338(18)           331.7809           58.4525  
  1687    43.7860    302(17)           289.1363           58.6388  
  1688    43.8060    270(16)           252.3374           58.8251  
  1689    43.8260    236(15)           221.6181           59.0114  
  1690    43.8460    195(14)           196.8943           59.1977  
  1691    43.8660    183(14)           177.9039           59.3841  
  1692    43.8860    153(12)           164.0569           59.5704  
  1693    43.9060    161(13)           154.9084           59.7567  
  1694    43.9260    129(11)           150.2503           59.9431  
  1695    43.9460    153(12)           149.8852           60.1294  
  1696    43.9660    176(13)           153.9211           60.3157  
  1697    43.9860    194(14)           162.5628           60.5020  
  1698    44.0060    195(14)           176.2016           60.6883  
  1699    44.0260    223(15)           195.3024           60.8747  
  1700    44.0460    250(16)           220.1126           61.0610  
  1701    44.0660    262(16)           250.6168           61.2473  
  1702    44.0860    320(18)           286.3267           61.4337  
  1703    44.1060    345(19)           326.0670           61.6200  
  1704    44.1260    367(19)           367.7832           61.8063  
  1705    44.1460    405(20)           408.5291           61.9926  
  1706    44.1660    435(21)           444.7520           62.1789  
  1707    44.1860    488(22)           473.1227           62.3653  
  1708    44.2060    506(22)           491.4464           62.5516  
  1709    44.2260    525(23)           499.1864           62.7379  
  1710    44.2460    500(22)           497.2881           62.9243  
  1711    44.2660    528(23)           487.4407           63.1106  
  1712    44.2860    489(22)           471.3011           63.2969  
  1713    44.3060    426(21)           450.2437           63.4832  
  1714    44.3260    430(21)           425.4977           63.6695  
  1715    44.3460    435(21)           398.2447           63.8559  
  1716    44.3660    386(20)           369.5876           64.0422  
  1717    44.3860    359(19)           340.5139           64.2285  
  1718    44.4060    341(18)           311.9971           64.4148  
  1719    44.4260    336(18)           284.9654           64.6012  
  1720    44.4460    280(17)           260.0573           64.7875  
  1721    44.4660    271(16)           237.4630           64.9738  
  1722    44.4860    228(15)           217.0365           65.1601  
  1723    44.5060    208(14)           198.6122           65.3465  
  1724    44.5260    196(14)           182.1440           65.5328  
  1725    44.5460    153(12)           167.6406           65.7191  
  1726    44.5660    161(13)           155.0363           65.9054  
  1727    44.5860    154(12)           144.1648           66.0918  
  1728    44.6060    121(11)           134.8305           66.2781  
  1729    44.6260    128(11)           126.8599           66.4644  
  1730    44.6460    114(11)           120.0893           66.6507  
  1731    44.6660    117(11)           114.3478           66.8371  
  1732    44.6860    110(10)           109.4530           67.0234  
  1733    44.7060    112(11)           105.2466           67.2097  
  1734    44.7260    101(10)           101.5521           67.3960  
  1735    44.7460    103(10)            98.4335           67.5824  
  1736    44.7660    105(10)            95.7931           67.7687  
  1737    44.7860    97(10)            93.5803           67.9550 
  1738    44.8060    96(10)            91.7515           68.1413 
  1739    44.8260    98(10)            90.2275           68.3277 
  1740    44.8460    91(10)            89.0410           68.5140 
  1741    44.8660    87(9)            88.1266           68.7003  
  1742    44.8860    90(9)            87.4491           68.8866  
  1743    44.9060    92(10)            86.9634           69.0730 
  1744    44.9260    98(10)            86.7011           69.2593 
  1745    44.9460    90(9)            86.6451           69.4456  
  1746    44.9660    113(11)            86.8047           69.6319  
  1747    44.9860    86(9)            87.2167           69.8183  
  1748    45.0060    91(10)            87.9314           70.0046 
  1749    45.0260    89(9)            89.6912           70.1909  
  1750    45.0460    102(10)            91.3054           70.3772  
  1751    45.0660    107(10)            93.5908           70.5636  
  1752    45.0860    85(9)            96.6048           70.7499  
  1753    45.1060    104(10)           100.5613           70.9362  
  1754    45.1260    99(10)           105.9654           71.1225 
  1755    45.1460    115(11)           112.3230           71.3088  
  1756    45.1660    133(12)           120.0725           71.4952  
  1757    45.1860    125(11)           129.2419           71.6815  
  1758    45.2060    145(12)           139.1212           71.8678  
  1759    45.2260    163(13)           150.2464           72.0542  
  1760    45.2460    150(12)           161.4277           72.2405  
  1761    45.2660    200(14)           171.8085           72.4268  
  1762    45.2860    183(14)           180.5202           72.6131  
  1763    45.3060    198(14)           186.8203           72.7994  
  1764    45.3260    162(13)           189.6005           72.9858  
  1765    45.3460    189(14)           189.1840           73.1721  
  1766    45.3660    194(14)           185.7804           73.3584  
  1767    45.3860    174(13)           180.2411           73.5448  
  1768    45.4060    165(13)           173.4086           73.7311  
  1769    45.4260    152(12)           165.6579           73.9174  
  1770    45.4460    139(12)           157.4592           74.1037  
  1771    45.4660    121(11)           149.0012           74.2900  
  1772    45.4860    131(11)           140.9328           74.4764  
  1773    45.5060    119(11)           133.4350           74.6627  
  1774    45.5260    96(10)           126.6685           74.8490 
  1775    45.5460    105(10)           120.7831           75.0354  
  1776    45.5660    97(10)           115.7059           75.2217 
  1777    45.5860    90(9)           111.5142           75.4080  
  1778    45.6060    98(10)           108.0015           75.5943 
  1779    45.6260    82(9)           105.0337           75.7806  
  1780    45.6460    78(9)           102.5261           75.9670  
  1781    45.6660    90(9)           100.1904           75.8926  
  1782    45.6860    89(9)            98.2982           75.8182  
  1783    45.7060    101(10)            96.8652           75.7437  
  1784    45.7260    90(9)            95.9090           75.6693  
  1785    45.7460    91(10)            95.4375           75.5949 
  1786    45.7660    103(10)            95.4622           75.5204  
  1787    45.7860    81(9)            95.9938           75.4460  
  1788    45.8060    85(9)            96.8496           75.1764  
  1789    45.8260    92(10)            98.2352           74.9067 
  1790    45.8460    101(10)           100.1630           74.6370  
  1791    45.8660    129(11)           102.6389           74.3674  
  1792    45.8860    117(11)           105.6787           74.0977  
  1793    45.9060    124(11)           109.3193           73.8280  
  1794    45.9260    135(12)           113.5706           73.5584  
  1795    45.9460    138(12)           118.4134           73.2887  
  1796    45.9660    137(12)           123.7053           73.0191  
  1797    45.9860    172(13)           129.1745           72.7494  
  1798    46.0060    151(12)           134.4077           72.4798  
  1799    46.0260    166(13)           138.9087           72.2101  
  1800    46.0460    157(13)           142.1682           71.9404  
  1801    46.0660    153(12)           143.8227           71.6708  
  1802    46.0860    159(13)           143.7837           71.4011  
  1803    46.1060    163(13)           142.2491           71.1314  
  1804    46.1260    133(12)           139.5577           70.8618  
  1805    46.1460    153(12)           136.0450           70.5921  
  1806    46.1660    138(12)           131.9641           70.3225  
  1807    46.1860    146(12)           127.5945           70.0528  
  1808    46.2060    140(12)           123.2764           69.7831  
  1809    46.2260    114(11)           119.3851           69.5135  
  1810    46.2460    107(10)           116.2469           69.2438  
  1811    46.2660    124(11)           114.0623           68.9741  
  1812    46.2860    133(12)           112.8832           68.7045  
  1813    46.3060    121(11)           112.6184           68.4348  
  1814    46.3260    108(10)           113.0615           68.1652  
  1815    46.3460    123(11)           113.5975           67.8955  
  1816    46.3660    101(10)           114.4405           67.6258  
  1817    46.3860    124(11)           114.9469           67.3562  
  1818    46.4060    138(12)           114.9281           67.0865  
  1819    46.4260    142(12)           114.3870           66.8168  
  1820    46.4460    116(11)           113.4701           66.5472  
  1821    46.4660    125(11)           112.1633           66.2775  
  1822    46.4860    115(11)           111.1443           66.0079  
  1823    46.5060    154(12)           110.2064           65.7382  
  1824    46.5260    114(11)           109.7499           65.4685  
  1825    46.5460    107(10)           110.1409           65.1989  
  1826    46.5660    126(11)           111.7397           64.9292  
  1827    46.5860    145(12)           114.9282           64.6595  
  1828    46.6060    108(10)           119.9855           64.3899  
  1829    46.6260    135(12)           126.9138           64.1203  
  1830    46.6460    125(11)           135.7321           63.8506  
  1831    46.6660    132(11)           146.2123           63.5809  
  1832    46.6860    121(11)           157.9144           63.3113  
  1833    46.7060    135(12)           170.1581           63.0416  
  1834    46.7260    151(12)           181.9951           62.7719  
  1835    46.7460    160(13)           192.2410           62.5023  
  1836    46.7660    169(13)           199.6826           62.2326  
  1837    46.7860    174(13)           203.4751           61.9630  
  1838    46.8060    175(13)           203.4644           61.6933  
  1839    46.8260    180(13)           200.1068           61.4236  
  1840    46.8460    190(14)           194.0726           61.1540  
  1841    46.8660    172(13)           185.9169           60.8843  
  1842    46.8860    144(12)           176.0620           60.6146  
  1843    46.9060    148(12)           164.9875           60.3450  
  1844    46.9260    127(11)           153.3493           60.0753  
  1845    46.9460    129(11)           141.8954           59.8056  
  1846    46.9660    109(10)           131.2865           59.5360  
  1847    46.9860    118(11)           121.8788           59.2663  
  1848    47.0060    95(10)           114.1271           58.9967 
  1849    47.0260    118(11)           107.8858           58.7270  
  1850    47.0460    101(10)           103.3668           58.4573  
  1851    47.0660    123(11)           100.3366           58.1877  
  1852    47.0860    90(9)            98.5928           57.9180  
  1853    47.1060    108(10)            98.3583           57.9277  
  1854    47.1260    103(10)            99.2253           57.9374  
  1855    47.1460    103(10)           100.9198           57.9471  
  1856    47.1660    95(10)           103.6429           57.9568 
  1857    47.1860    114(11)           107.4793           57.9665  
  1858    47.2060    111(11)           112.6482           57.9762  
  1859    47.2260    128(11)           119.6189           57.9859  
  1860    47.2460    145(12)           128.4742           57.9956  
  1861    47.2660    140(12)           139.1825           58.0053  
  1862    47.2860    169(13)           151.2907           58.0150  
  1863    47.3060    169(13)           163.8667           58.0247  
  1864    47.3260    169(13)           175.5753           58.0344  
  1865    47.3460    197(14)           184.6703           58.0441  
  1866    47.3660    201(14)           189.7359           58.0538  
  1867    47.3860    200(14)           190.4910           58.0635  
  1868    47.4060    190(14)           187.8455           58.0732  
  1869    47.4260    170(13)           183.0733           58.0829  
  1870    47.4460    181(13)           176.9958           58.0926  
  1871    47.4660    165(13)           169.9178           58.1023  
  1872    47.4860    165(13)           162.0515           58.1120  
  1873    47.5060    159(13)           153.9604           58.1217  
  1874    47.5260    131(11)           146.4941           58.1314  
  1875    47.5460    139(12)           140.4239           58.1411  
  1876    47.5660    138(12)           136.2567           58.1508  
  1877    47.5860    122(11)           134.2376           58.1605  
  1878    47.6060    140(12)           134.3992           58.1702  
  1879    47.6260    142(12)           136.7420           58.1799  
  1880    47.6460    166(13)           141.1787           58.1896  
  1881    47.6660    177(13)           147.7612           58.1993  
  1882    47.6860    173(13)           156.8552           58.2090  
  1883    47.7060    181(13)           169.2635           58.2187  
  1884    47.7260    229(15)           186.2115           58.2284  
  1885    47.7460    235(15)           209.3095           58.2381  
  1886    47.7660    258(16)           240.3782           58.2478  
  1887    47.7860    318(18)           281.4660           58.2575  
  1888    47.8060    330(18)           334.4234           58.2672  
  1889    47.8260    436(21)           401.0329           58.2769  
  1890    47.8460    493(22)           482.3739           58.2866  
  1891    47.8660    543(23)           578.4753           58.2963  
  1892    47.8860    648(25)           687.9038           58.3060  
  1893    47.9060    773(28)           807.3754           58.3157  
  1894    47.9260    878(30)           931.1539           58.3254  
  1895    47.9460    1067(33)          1050.9379           58.3351  
  1896    47.9660    1117(33)          1156.1959           58.3448  
  1897    47.9860    1287(36)          1236.0397           58.3545  
  1898    48.0060    1255(35)          1282.8656           58.3642  
  1899    48.0260    1363(37)          1295.1790           58.3739  
  1900    48.0460    1384(37)          1277.0339           58.3836  
  1901    48.0660    1258(35)          1234.6167           58.3932  
  1902    48.0860    1210(35)          1173.1516           58.4030  
  1903    48.1060    1052(32)          1096.4139           58.4127  
  1904    48.1260    989(31)          1008.2593           58.4223  
  1905    48.1460    920(30)           913.9626           58.4320  
  1906    48.1660    853(29)           819.6727           58.4417  
  1907    48.1860    739(27)           730.8821           58.4514  
  1908    48.2060    671(26)           651.1846           58.4611  
  1909    48.2260    590(24)           582.0385           58.4708  
  1910    48.2460    500(22)           523.2606           58.4805  
  1911    48.2660    449(21)           473.5110           58.4902  
  1912    48.2860    418(20)           431.0159           58.4999  
  1913    48.3060    385(20)           394.1438           58.5096  
  1914    48.3260    320(18)           361.7508           58.5193  
  1915    48.3460    322(18)           333.0114           58.5290  
  1916    48.3660    306(17)           307.1933           58.5387  
  1917    48.3860    286(17)           283.6171           58.5484  
  1918    48.4060    289(17)           261.5569           58.5581  
  1919    48.4260    271(16)           240.7950           58.5678  
  1920    48.4460    232(15)           221.3948           58.5775  
  1921    48.4660    212(15)           203.5868           58.5872  
  1922    48.4860    196(14)           187.6564           58.5969  
  1923    48.5060    184(14)           173.7366           58.6066  
  1924    48.5260    151(12)           161.9886           58.6163  
  1925    48.5460    151(12)           152.5074           58.6260  
  1926    48.5660    145(12)           145.4075           58.6357  
  1927    48.5860    119(11)           140.9023           58.6454  
  1928    48.6060    137(12)           139.3815           58.6551  
  1929    48.6260    128(11)           141.4386           58.6648  
  1930    48.6460    128(11)           147.8132           58.6745  
  1931    48.6660    150(12)           159.2222           58.6842  
  1932    48.6860    192(14)           176.1125           58.6939  
  1933    48.7060    192(14)           198.3792           58.7036  
  1934    48.7260    247(16)           225.1057           58.7133  
  1935    48.7460    258(16)           254.3511           58.7230  
  1936    48.7660    298(17)           282.9989           58.7327  
  1937    48.7860    291(17)           306.9219           58.7424  
  1938    48.8060    304(17)           322.0493           58.7521  
  1939    48.8260    354(19)           326.3927           58.7618  
  1940    48.8460    338(18)           321.1404           58.7715  
  1941    48.8660    300(17)           309.2456           58.7812  
  1942    48.8860    270(16)           293.2156           58.7909  
  1943    48.9060    269(16)           274.1533           58.8006  
  1944    48.9260    237(15)           252.2642           58.8103  
  1945    48.9460    246(16)           228.1020           58.8200  
  1946    48.9660    246(16)           203.1256           58.8297  
  1947    48.9860    168(13)           179.2258           58.8394  
  1948    49.0060    162(13)           157.8305           58.8491  
  1949    49.0260    139(12)           139.7537           58.8588  
  1950    49.0460    137(12)           125.3061           58.8685  
  1951    49.0660    130(11)           114.3602           58.8782  
  1952    49.0860    105(10)           106.4265           58.8879  
  1953    49.1060    122(11)           100.9971           58.8976  
  1954    49.1260    92(10)            97.4654           58.9073 
  1955    49.1460    77(9)            95.2424           58.9170  
  1956    49.1660    109(10)           101.1938           66.2702  
  1957    49.1860    117(11)           107.6181           73.6248  
  1958    49.2060    133(12)           114.2237           80.9794  
  1959    49.2260    77(9)           120.9345           88.3340  
  1960    49.2460    97(10)           120.1598           88.1597 
  1961    49.2660    128(11)           119.3730           87.9854  
  1962    49.2860    107(10)           118.5088           87.8112  
  1963    49.3060    102(10)           117.4850           87.6369  
  1964    49.3260    117(11)           116.2952           87.4626  
  1965    49.3460    106(10)           114.9194           87.2883  
  1966    49.3660    107(10)           113.3997           87.1141  
  1967    49.3860    108(10)           111.8043           86.9398  
  1968    49.4060    117(11)           110.1919           86.7655  
  1969    49.4260    110(10)           108.5806           86.5912  
  1970    49.4460    117(11)           107.0027           86.4170  
  1971    49.4660    109(10)           105.4723           86.2427  
  1972    49.4860    115(11)           104.0199           86.0684  
  1973    49.5060    121(11)           102.6651           85.8941  
  1974    49.5260    103(10)           101.4455           85.7198  
  1975    49.5460    96(10)           100.3616           85.5456 
  1976    49.5660    116(11)            99.4338           85.3713  
  1977    49.5860    84(9)            98.6670           85.1970  
  1978    49.6060    103(10)            98.0641           85.0227  
  1979    49.6260    114(11)            97.7195           84.8485  
  1980    49.6460    118(11)            97.4775           84.6742  
  1981    49.6660    109(10)            97.4024           84.4999  
  1982    49.6860    98(10)            97.6192           84.3256 
  1983    49.7060    98(10)            98.0520           84.1514 
  1984    49.7260    104(10)            99.1314           83.9771  
  1985    49.7460    92(10)           100.3294           83.8028 
  1986    49.7660    110(10)           101.8057           83.6285  
  1987    49.7860    84(9)           103.5296           83.4543  
  1988    49.8060    117(11)           105.4511           83.2800  
  1989    49.8260    92(10)           107.3695           83.1057 
  1990    49.8460    115(11)           109.3256           82.9314  
  1991    49.8660    111(11)           110.9191           82.7571  
  1992    49.8860    106(10)           112.3436           82.5829  
  1993    49.9060    102(10)           113.8199           82.4086  
  1994    49.9260    122(11)           115.6268           82.2343  
  1995    49.9460    123(11)           118.0105           82.0600  
  1996    49.9660    117(11)           121.1623           81.8858  
  1997    49.9860    124(11)           125.2415           81.7115  
  1998    50.0060    150(12)           130.4320           81.5372  
  1999    50.0260    156(12)           136.8941           81.3629  
  2000    50.0460    139(12)           144.7172           81.1886  
  2001    50.0660    148(12)           153.8636           81.0144  
  2002    50.0860    149(12)           164.1429           80.8401  
  2003    50.1060    179(13)           175.2005           80.6658  
  2004    50.1260    156(12)           186.4548           80.4915  
  2005    50.1460    210(14)           197.1168           80.3173  
  2006    50.1660    201(14)           206.1785           80.1430  
  2007    50.1860    196(14)           212.6565           79.9687  
  2008    50.2060    193(14)           215.9032           79.7944  
  2009    50.2260    210(14)           215.8310           79.6201  
  2010    50.2460    190(14)           212.8320           79.4459  
  2011    50.2660    190(14)           207.4835           79.2716  
  2012    50.2860    185(14)           200.2617           79.0973  
  2013    50.3060    164(13)           191.5065           78.9230  
  2014    50.3260    147(12)           181.5546           78.7488  
  2015    50.3460    180(13)           170.9357           78.5745  
  2016    50.3660    148(12)           160.1208           78.4002  
  2017    50.3860    141(12)           149.7724           78.2259  
  2018    50.4060    137(12)           140.3759           78.0516  
  2019    50.4260    145(12)           132.2477           77.8774  
  2020    50.4460    123(11)           125.5402           77.7031  
  2021    50.4660    135(12)           120.2965           77.5288  
  2022    50.4860    119(11)           116.3570           77.3546  
  2023    50.5060    127(11)           113.5711           77.1803  
  2024    50.5260    125(11)           111.6795           77.0060  
  2025    50.5460    121(11)           110.4219           76.8317  
  2026    50.5660    115(11)           109.5690           76.6574  
  2027    50.5860    126(11)           109.0401           76.4831  
  2028    50.6060    101(10)           108.9096           76.3089  
  2029    50.6260    102(10)           109.3374           76.1346  
  2030    50.6460    118(11)           110.4897           75.9603  
  2031    50.6660    107(10)           112.5347           75.7861  
  2032    50.6860    129(11)           115.6356           75.6118  
  2033    50.7060    139(12)           119.9954           75.4375  
  2034    50.7260    116(11)           125.8229           75.2632  
  2035    50.7460    154(12)           133.2982           75.0889  
  2036    50.7660    136(12)           142.4940           74.9146  
  2037    50.7860    154(12)           153.3298           74.7404  
  2038    50.8060    178(13)           165.5508           74.5661  
  2039    50.8260    159(13)           178.6781           74.3918  
  2040    50.8460    175(13)           191.9742           74.2176  
  2041    50.8660    183(14)           204.9329           74.0433  
  2042    50.8860    223(15)           215.4756           73.8690  
  2043    50.9060    243(16)           223.0552           73.6947  
  2044    50.9260    239(15)           227.1133           73.5204  
  2045    50.9460    207(14)           227.6959           73.3462  
  2046    50.9660    253(16)           225.2972           73.1719  
  2047    50.9860    234(15)           219.9216           72.9976  
  2048    51.0060    217(15)           213.4644           72.8233  
  2049    51.0260    194(14)           205.1492           72.6491  
  2050    51.0460    197(14)           195.5456           72.4748  
  2051    51.0660    170(13)           185.1131           72.3005  
  2052    51.0860    143(12)           174.4239           72.1262  
  2053    51.1060    151(12)           163.7293           71.9519  
  2054    51.1260    151(12)           154.0669           71.7777  
  2055    51.1460    116(11)           145.2884           71.6034  
  2056    51.1660    113(11)           137.7738           71.4291  
  2057    51.1860    130(11)           131.4955           71.2548  
  2058    51.2060    117(11)           126.5097           71.0806  
  2059    51.2260    117(11)           122.8563           70.9063  
  2060    51.2460    93(10)           120.5092           70.7320 
  2061    51.2660    110(10)           120.1172           71.0586  
  2062    51.2860    116(11)           121.1580           71.3851  
  2063    51.3060    127(11)           123.7326           71.7116  
  2064    51.3260    128(11)           127.9121           72.0382  
  2065    51.3460    123(11)           133.7785           72.3648  
  2066    51.3660    137(12)           141.3680           72.6913  
  2067    51.3860    144(12)           150.6297           73.0179  
  2068    51.4060    183(14)           161.3416           73.3445  
  2069    51.4260    176(13)           173.2726           73.6710  
  2070    51.4460    192(14)           185.7532           73.9975  
  2071    51.4660    239(15)           198.0869           74.3241  
  2072    51.4860    234(15)           209.1799           74.6507  
  2073    51.5060    255(16)           218.0655           74.9772  
  2074    51.5260    229(15)           223.9344           75.3038  
  2075    51.5460    203(14)           226.4885           75.6304  
  2076    51.5660    249(16)           225.9798           75.9569  
  2077    51.5860    236(15)           223.0047           76.2835  
  2078    51.6060    220(15)           218.0812           76.6101  
  2079    51.6260    196(14)           211.6718           76.9366  
  2080    51.6460    219(15)           204.1035           77.2631  
  2081    51.6660    188(14)           195.7472           77.5897  
  2082    51.6860    206(14)           187.0888           77.9163  
  2083    51.7060    172(13)           178.6356           78.2428  
  2084    51.7260    203(14)           170.7990           78.5694  
  2085    51.7460    168(13)           163.8031           78.8960  
  2086    51.7660    192(14)           157.7422           79.2225  
  2087    51.7860    156(12)           152.6692           79.5490  
  2088    51.8060    137(12)           148.6087           79.8756  
  2089    51.8260    160(13)           145.4847           80.2022  
  2090    51.8460    170(13)           143.1029           80.5287  
  2091    51.8660    158(13)           141.2340           80.8553  
  2092    51.8860    153(12)           139.7806           81.1819  
  2093    51.9060    149(12)           138.8597           81.5084  
  2094    51.9260    113(11)           138.7530           81.8350  
  2095    51.9460    124(11)           139.3109           81.7295  
  2096    51.9660    152(12)           141.2342           81.6240  
  2097    51.9860    127(11)           144.7622           81.5184  
  2098    52.0060    125(11)           150.1868           81.4129  
  2099    52.0260    149(12)           157.7961           81.3074  
  2100    52.0460    167(13)           167.9150           81.2019  
  2101    52.0660    161(13)           180.7463           81.0964  
  2102    52.0860    184(14)           196.3401           80.9908  
  2103    52.1060    205(14)           214.5346           80.8853  
  2104    52.1260    219(15)           234.9429           80.7798  
  2105    52.1460    240(15)           256.9246           80.6743  
  2106    52.1660    286(17)           279.5989           80.5688  
  2107    52.1860    268(16)           301.7932           80.4632  
  2108    52.2060    285(17)           322.0225           80.3577  
  2109    52.2260    322(18)           338.6330           80.2522  
  2110    52.2460    371(19)           350.1494           80.1467  
  2111    52.2660    362(19)           355.7573           80.0411  
  2112    52.2860    348(19)           355.4999           79.9356  
  2113    52.3060    364(19)           350.2064           79.8301  
  2114    52.3260    337(18)           340.9316           79.7246  
  2115    52.3460    302(17)           328.5941           79.6191  
  2116    52.3660    281(17)           313.8960           79.5135  
  2117    52.3860    274(17)           297.5038           79.4080  
  2118    52.4060    271(16)           280.3398           79.3025  
  2119    52.4260    254(16)           263.2014           79.1970  
  2120    52.4460    248(16)           247.2196           79.0915  
  2121    52.4660    223(15)           233.1927           78.9859  
  2122    52.4860    193(14)           221.6823           78.8804  
  2123    52.5060    226(15)           212.9600           78.7749  
  2124    52.5260    211(15)           207.1412           78.6694  
  2125    52.5460    185(14)           204.0250           78.5638  
  2126    52.5660    196(14)           203.5076           78.4583  
  2127    52.5860    225(15)           205.4359           78.3528  
  2128    52.6060    228(15)           209.8210           78.2473  
  2129    52.6260    224(15)           216.8606           78.1418  
  2130    52.6460    244(16)           227.0237           78.0362  
  2131    52.6660    313(18)           241.1272           77.9307  
  2132    52.6860    320(18)           259.4004           77.8252  
  2133    52.7060    335(18)           282.6358           77.7197  
  2134    52.7260    314(18)           311.2891           77.6141  
  2135    52.7460    348(19)           345.6175           77.5086  
  2136    52.7660    430(21)           385.6124           77.4031  
  2137    52.7860    446(21)           430.8194           77.2976  
  2138    52.8060    499(22)           479.8373           77.1921  
  2139    52.8260    517(23)           530.9608           77.0865  
  2140    52.8460    535(23)           582.1888           76.9810  
  2141    52.8660    600(24)           631.2134           76.8755  
  2142    52.8860    535(23)           675.5602           76.7700  
  2143    52.9060    654(26)           712.4297           76.6645  
  2144    52.9260    684(26)           738.5707           76.5589  
  2145    52.9460    694(26)           751.5817           76.4534  
  2146    52.9660    684(26)           750.4448           76.3479  
  2147    52.9860    749(27)           736.0714           76.2424  
  2148    53.0060    720(27)           710.7345           76.1368  
  2149    53.0260    683(26)           676.9769           76.0313  
  2150    53.0460    645(25)           636.8337           75.9258  
  2151    53.0660    571(24)           591.7825           75.8203  
  2152    53.0860    523(23)           543.1951           75.7148  
  2153    53.1060    444(21)           492.8154           75.6092  
  2154    53.1260    423(21)           442.8080           75.5037  
  2155    53.1460    404(20)           395.3715           75.3982  
  2156    53.1660    311(18)           352.3893           75.2927  
  2157    53.1860    331(18)           315.2079           75.1872  
  2158    53.2060    300(17)           284.6453           75.0816  
  2159    53.2260    247(16)           261.1016           74.9761  
  2160    53.2460    253(16)           244.6447           74.8706  
  2161    53.2660    202(14)           235.0534           74.7651  
  2162    53.2860    210(14)           231.7184           74.6596  
  2163    53.3060    222(15)           233.8588           74.5540  
  2164    53.3260    236(15)           240.0680           74.4485  
  2165    53.3460    227(15)           248.6073           74.3430  
  2166    53.3660    256(16)           257.4547           74.2375  
  2167    53.3860    244(16)           264.8148           74.1319  
  2168    53.4060    245(16)           269.8754           74.0264  
  2169    53.4260    241(16)           273.2629           73.9209  
  2170    53.4460    234(15)           276.3315           73.8154  
  2171    53.4660    270(16)           280.0263           73.7099  
  2172    53.4860    223(15)           285.0151           73.6043  
  2173    53.5060    285(17)           291.3272           73.4988  
  2174    53.5260    278(17)           298.8241           73.3933  
  2175    53.5460    278(17)           307.5602           73.2878  
  2176    53.5660    313(18)           317.7343           73.1822  
  2177    53.5860    334(18)           329.4525           73.0767  
  2178    53.6060    338(18)           342.3932           72.9712  
  2179    53.6260    386(20)           356.1767           72.8657  
  2180    53.6460    381(20)           370.1218           72.7602  
  2181    53.6660    374(19)           383.0820           72.6546  
  2182    53.6860    397(20)           393.3997           72.5491  
  2183    53.7060    411(20)           399.4407           72.4436  
  2184    53.7260    405(20)           400.7008           72.3381  
  2185    53.7460    381(20)           398.4321           72.2325  
  2186    53.7660    379(19)           394.9418           72.1270  
  2187    53.7860    402(20)           392.3502           72.0215  
  2188    53.8060    402(20)           391.7711           71.9160  
  2189    53.8260    404(20)           393.2277           71.8105  
  2190    53.8460    401(20)           396.1270           71.7049  
  2191    53.8660    423(21)           399.9832           71.5994  
  2192    53.8860    401(20)           404.9880           71.4939  
  2193    53.9060    395(20)           412.4237           71.3884  
  2194    53.9260    442(21)           424.6724           71.2829  
  2195    53.9460    436(21)           444.5046           71.1773  
  2196    53.9660    441(21)           474.1314           71.0718  
  2197    53.9860    503(22)           514.5983           70.9663  
  2198    54.0060    571(24)           565.7034           70.8608  
  2199    54.0260    632(25)           626.2618           70.7552  
  2200    54.0460    689(26)           694.3691           70.6497  
  2201    54.0660    824(29)           767.6316           70.5442  
  2202    54.0860    925(30)           842.2910           70.4387  
  2203    54.1060    1043(32)           913.2461           70.3332  
  2204    54.1260    1097(33)           974.3326           70.2277  
  2205    54.1460    1137(34)          1019.5679           70.1221  
  2206    54.1660    1209(35)          1044.8047           70.0166  
  2207    54.1860    1151(34)          1049.1359           69.9111  
  2208    54.2060    1148(34)          1034.4307           69.8056  
  2209    54.2260    1070(33)          1003.9341           69.7000  
  2210    54.2460    1010(32)           960.6677           69.5945  
  2211    54.2660    930(30)           906.8032           69.4890  
  2212    54.2860    891(30)           844.0845           69.3835  
  2213    54.3060    831(29)           774.6199           69.2780  
  2214    54.3260    733(27)           701.4087           69.1724  
  2215    54.3460    657(26)           627.9005           69.0669  
  2216    54.3660    575(24)           557.2620           68.9614  
  2217    54.3860    506(22)           491.7932           68.8559  
  2218    54.4060    426(21)           432.7187           68.7503  
  2219    54.4260    324(18)           380.3716           68.6448  
  2220    54.4460    313(18)           334.5931           68.5393  
  2221    54.4660    265(16)           295.0685           68.4338  
  2222    54.4860    238(15)           261.5185           68.3283  
  2223    54.5060    221(15)           233.5548           68.2227  
  2224    54.5260    198(14)           210.5826           68.1172  
  2225    54.5460    187(14)           191.8168           68.0117  
  2226    54.5660    171(13)           176.3995           67.9062  
  2227    54.5860    178(13)           163.5736           67.8006  
  2228    54.6060    162(13)           152.8038           67.6951  
  2229    54.6260    132(11)           143.7491           67.5896  
  2230    54.6460    135(12)           136.1760           67.4841  
  2231    54.6660    140(12)           129.9507           67.3786  
  2232    54.6860    124(11)           124.7222           67.2730  
  2233    54.7060    99(10)           120.5951           67.1675 
  2234    54.7260    92(10)           117.2073           67.0620 
  2235    54.7460    95(10)           114.4380           66.9153 
  2236    54.7660    100(10)           112.1936           66.7686  
  2237    54.7860    110(10)           110.3642           66.6220  
  2238    54.8060    119(11)           108.8909           66.4753  
  2239    54.8260    107(10)           107.6801           66.3286  
  2240    54.8460    98(10)           106.7524           66.1819 
  2241    54.8660    108(10)           106.0082           66.0352  
  2242    54.8860    117(11)           105.4865           65.8886  
  2243    54.9060    130(11)           105.0966           65.7419  
  2244    54.9260    112(11)           104.8734           65.5952  
  2245    54.9460    108(10)           104.7626           65.4485  
  2246    54.9660    125(11)           104.7565           65.3019  
  2247    54.9860    105(10)           104.8342           65.1552  
  2248    55.0060    108(10)           104.9869           65.0085  
  2249    55.0260    114(11)           105.2222           64.8618  
  2250    55.0460    105(10)           105.5187           64.7151  
  2251    55.0660    112(11)           105.9373           64.5684  
  2252    55.0860    105(10)           106.4919           64.4218  
  2253    55.1060    92(10)           107.2320           64.2751 
  2254    55.1260    112(11)           108.1603           64.1284  
  2255    55.1460    107(10)           109.2706           63.9817  
  2256    55.1660    96(10)           110.5329           63.8350 
  2257    55.1860    96(10)           111.9015           63.6884 
  2258    55.2060    113(11)           113.3147           63.5417  
  2259    55.2260    94(10)           114.6951           63.3950 
  2260    55.2460    113(11)           116.0633           63.3504  
  2261    55.2660    97(10)           117.2559           63.3059 
  2262    55.2860    102(10)           118.2618           63.2613  
  2263    55.3060    137(12)           119.1244           63.2168  
  2264    55.3260    111(11)           119.9332           63.1722  
  2265    55.3460    133(12)           120.8240           63.1276  
  2266    55.3660    109(10)           121.9097           63.0831  
  2267    55.3860    128(11)           123.3161           63.0385  
  2268    55.4060    113(11)           125.1917           62.9939  
  2269    55.4260    135(12)           127.6950           62.9494  
  2270    55.4460    134(12)           131.0572           62.9048  
  2271    55.4660    158(13)           135.6729           62.8603  
  2272    55.4860    146(12)           141.7570           62.8157  
  2273    55.5060    156(12)           149.5677           62.7711  
  2274    55.5260    149(12)           159.3329           62.7266  
  2275    55.5460    180(13)           171.2392           62.6820  
  2276    55.5660    177(13)           185.3640           62.6375  
  2277    55.5860    184(14)           201.6958           62.5929  
  2278    55.6060    227(15)           220.1763           62.5483  
  2279    55.6260    216(15)           240.5547           62.5038  
  2280    55.6460    235(15)           262.5439           62.4592  
  2281    55.6660    233(15)           285.8125           62.4146  
  2282    55.6860    277(17)           309.9236           62.3701  
  2283    55.7060    321(18)           334.2713           62.3255  
  2284    55.7260    351(19)           358.0452           62.2810  
  2285    55.7460    370(19)           380.3275           62.2364  
  2286    55.7660    371(19)           400.3576           62.1918  
  2287    55.7860    378(19)           417.9083           62.1473  
  2288    55.8060    460(21)           433.4801           62.1027  
  2289    55.8260    473(22)           448.6138           62.0582  
  2290    55.8460    552(23)           464.6520           62.0136  
  2291    55.8660    528(23)           483.3361           61.9690  
  2292    55.8860    530(23)           506.0203           61.9245  
  2293    55.9060    533(23)           533.8006           61.8799  
  2294    55.9260    597(24)           567.3037           61.8354  
  2295    55.9460    658(26)           607.0424           61.7908  
  2296    55.9660    629(25)           653.2386           61.7462  
  2297    55.9860    701(26)           705.1365           61.7017  
  2298    56.0060    722(27)           761.3483           61.6571  
  2299    56.0260    794(28)           819.5856           61.6125  
  2300    56.0460    860(29)           877.0745           61.5680  
  2301    56.0660    862(29)           930.8706           61.5234  
  2302    56.0860    966(31)           978.8234           61.4789  
  2303    56.1060    1000(32)          1018.8503           61.4343  
  2304    56.1260    1066(33)          1048.8926           61.3897  
  2305    56.1460    1038(32)          1066.4740           61.3452  
  2306    56.1660    1020(32)          1069.2198           61.3006  
  2307    56.1860    985(31)          1055.3745           61.2561  
  2308    56.2060    929(30)          1025.7461           61.2115  
  2309    56.2260    917(30)           982.3297           61.1669  
  2310    56.2460    843(29)           928.2819           61.1224  
  2311    56.2660    854(29)           866.7471           61.0778  
  2312    56.2860    805(28)           800.3658           61.0332  
  2313    56.3060    720(27)           730.8160           60.9887  
  2314    56.3260    674(26)           660.0850           60.9441  
  2315    56.3460    609(25)           589.9505           60.8996  
  2316    56.3660    537(23)           522.3024           60.8550  
  2317    56.3860    483(22)           458.9772           60.8104  
  2318    56.4060    415(20)           401.3537           60.7659  
  2319    56.4260    369(19)           350.2721           60.7213  
  2320    56.4460    318(18)           306.1067           60.6768  
  2321    56.4660    320(18)           268.6509           60.6322  
  2322    56.4860    265(16)           237.6781           60.5876  
  2323    56.5060    231(15)           212.6566           60.5431  
  2324    56.5260    239(15)           193.0269           60.4985  
  2325    56.5460    188(14)           178.2004           60.4539  
  2326    56.5660    178(13)           167.6305           60.4094  
  2327    56.5860    194(14)           160.8440           60.3648  
  2328    56.6060    133(12)           157.5697           60.3203  
  2329    56.6260    156(12)           157.1665           60.2757  
  2330    56.6460    161(13)           159.7880           60.2311  
  2331    56.6660    152(12)           164.8226           60.1866  
  2332    56.6860    198(14)           172.3056           60.1420  
  2333    56.7060    190(14)           182.0701           60.0975  
  2334    56.7260    177(13)           193.9364           60.0529  
  2335    56.7460    190(14)           207.7825           60.0083  
  2336    56.7660    216(15)           223.1060           59.9638  
  2337    56.7860    212(15)           239.6109           59.9192  
  2338    56.8060    269(16)           256.3647           59.8746  
  2339    56.8260    296(17)           272.4985           59.8301  
  2340    56.8460    286(17)           286.7978           59.7855  
  2341    56.8660    319(18)           297.9946           59.7410  
  2342    56.8860    326(18)           305.2401           59.6964  
  2343    56.9060    307(18)           308.0833           59.6518  
  2344    56.9260    325(18)           306.7131           59.6073  
  2345    56.9460    325(18)           301.7739           59.5627  
  2346    56.9660    299(17)           294.0379           59.5182  
  2347    56.9860    311(18)           284.1472           59.4736  
  2348    57.0060    316(18)           272.5605           59.4290  
  2349    57.0260    259(16)           259.7409           59.3845  
  2350    57.0460    270(16)           246.1402           59.3399  
  2351    57.0660    208(14)           232.3192           59.2953  
  2352    57.0860    230(15)           218.8668           59.2508  
  2353    57.1060    218(15)           206.2474           59.2062  
  2354    57.1260    181(13)           194.6833           59.1617  
  2355    57.1460    201(14)           184.1420           59.1171  
  2356    57.1660    151(12)           174.3978           59.0725  
  2357    57.1860    159(13)           165.2070           59.0280  
  2358    57.2060    135(12)           156.4884           58.9834  
  2359    57.2260    137(12)           148.3719           58.9389  
  2360    57.2460    147(12)           140.9971           58.8943  
  2361    57.2660    129(11)           134.4744           58.8497  
  2362    57.2860    127(11)           128.7589           58.8052  
  2363    57.3060    143(12)           123.6882           58.7606  
  2364    57.3260    118(11)           119.0758           58.7161  
  2365    57.3460    91(10)           114.8094           58.6715 
  2366    57.3660    107(10)           110.8810           58.6269  
  2367    57.3860    111(11)           107.3014           58.5824  
  2368    57.4060    121(11)           104.0901           58.5378  
  2369    57.4260    97(10)           101.2153           58.4932 
  2370    57.4460    96(10)            98.1439           58.4487 
  2371    57.4660    107(10)            95.7824           58.4041  
  2372    57.4860    98(10)            93.6401           58.3596 
  2373    57.5060    83(9)            91.7339           58.3150  
  2374    57.5260    101(10)            91.4352           59.6269  
  2375    57.5460    97(10)            91.3825           60.9389 
  2376    57.5660    126(11)            91.5499           62.2508  
  2377    57.5860    108(10)            91.7054           63.5628  
  2378    57.6060    113(11)            92.2274           64.8745  
  2379    57.6260    106(10)            92.9208           66.1864  
  2380    57.6460    104(10)            93.8152           67.4984  
  2381    57.6660    103(10)            94.9447           68.8103  
  2382    57.6860    113(11)            96.3381           70.1223  
  2383    57.7060    94(10)            98.0157           71.4342 
  2384    57.7260    101(10)            99.9987           72.7462  
  2385    57.7460    109(10)           102.2385           74.0581  
  2386    57.7660    100(10)           104.7403           75.3701  
  2387    57.7860    88(9)           107.5980           76.6817  
  2388    57.8060    121(11)           109.1979           76.6182  
  2389    57.8260    109(10)           111.0580           76.5544  
  2390    57.8460    109(10)           113.2746           76.4906  
  2391    57.8660    118(11)           116.0036           76.4268  
  2392    57.8860    129(11)           119.4456           76.3630  
  2393    57.9060    117(11)           123.8113           76.2992  
  2394    57.9260    128(11)           129.3690           76.2354  
  2395    57.9460    133(12)           136.2068           76.1716  
  2396    57.9660    143(12)           144.6002           76.1078  
  2397    57.9860    144(12)           154.7661           76.0440  
  2398    58.0060    182(13)           166.9463           75.9802  
  2399    58.0260    185(14)           181.3537           75.9164  
  2400    58.0460    204(14)           198.1142           75.8526  
  2401    58.0660    207(14)           217.2144           75.7888  
  2402    58.0860    191(14)           238.4640           75.7250  
  2403    58.1060    233(15)           261.4441           75.6613  
  2404    58.1260    240(15)           285.5357           75.5975  
  2405    58.1460    308(18)           309.9120           75.5337  
  2406    58.1660    348(19)           333.5542           75.4699  
  2407    58.1860    346(19)           355.4885           75.4061  
  2408    58.2060    395(20)           374.8723           75.3423  
  2409    58.2260    405(20)           391.1644           75.2785  
  2410    58.2460    415(20)           404.1690           75.2147  
  2411    58.2660    376(19)           413.9827           75.1509  
  2412    58.2860    407(20)           420.8067           75.0871  
  2413    58.3060    442(21)           424.7499           75.0233  
  2414    58.3260    462(21)           425.8214           74.9595  
  2415    58.3460    471(22)           423.9586           74.8957  
  2416    58.3660    411(20)           419.1315           74.8319  
  2417    58.3860    408(20)           411.4141           74.7681  
  2418    58.4060    426(21)           400.9651           74.7043  
  2419    58.4260    400(20)           388.0361           74.6405  
  2420    58.4460    380(19)           372.9723           74.5767  
  2421    58.4660    418(20)           356.2059           74.5129  
  2422    58.4860    359(19)           338.2632           74.4491  
  2423    58.5060    328(18)           319.7007           74.3853  
  2424    58.5260    323(18)           301.0478           74.3215  
  2425    58.5460    290(17)           282.7362           74.2577  
  2426    58.5660    213(15)           265.0956           74.1939  
  2427    58.5860    254(16)           248.3795           74.1301  
  2428    58.6060    212(15)           232.8126           74.0663  
  2429    58.6260    217(15)           218.5798           74.0025  
  2430    58.6460    204(14)           205.8792           73.9387  
  2431    58.6660    210(14)           194.8444           73.8749  
  2432    58.6860    205(14)           185.5764           73.8111  
  2433    58.7060    169(13)           178.1685           73.7473  
  2434    58.7260    166(13)           172.7941           73.6835  
  2435    58.7460    177(13)           169.5528           73.6197  
  2436    58.7660    176(13)           168.6182           73.5559  
  2437    58.7860    189(14)           169.9902           73.4921  
  2438    58.8060    154(12)           173.4350           73.4283  
  2439    58.8260    187(14)           178.4654           73.3645  
  2440    58.8460    196(14)           184.4045           73.3007  
  2441    58.8660    186(14)           190.2541           73.2369  
  2442    58.8860    194(14)           195.0209           73.1731  
  2443    58.9060    201(14)           198.0364           73.1093  
  2444    58.9260    210(14)           199.1530           73.0455  
  2445    58.9460    174(13)           198.7317           72.9818  
  2446    58.9660    174(13)           197.2929           72.9180  
  2447    58.9860    188(14)           195.2119           72.8542  
  2448    59.0060    165(13)           192.5149           72.7904  
  2449    59.0260    198(14)           189.2104           72.7266  
  2450    59.0460    171(13)           185.3842           72.6628  
  2451    59.0660    167(13)           181.3981           72.5990  
  2452    59.0860    162(13)           177.8650           72.5352  
  2453    59.1060    180(13)           175.4879           72.4714  
  2454    59.1260    154(12)           174.8916           72.4076  
  2455    59.1460    182(13)           176.6256           72.3438  
  2456    59.1660    170(13)           180.9192           72.2800  
  2457    59.1860    169(13)           188.4195           72.2162  
  2458    59.2060    179(13)           199.3467           72.1524  
  2459    59.2260    205(14)           213.9518           72.0886  
  2460    59.2460    258(16)           232.2736           72.0248  
  2461    59.2660    250(16)           254.1626           71.9610  
  2462    59.2860    290(17)           279.2422           71.8972  
  2463    59.3060    309(18)           306.8353           71.8334  
  2464    59.3260    306(17)           336.0811           71.7696  
  2465    59.3460    373(19)           365.7159           71.7058  
  2466    59.3660    401(20)           394.2825           71.6420  
  2467    59.3860    432(21)           420.2455           71.5782  
  2468    59.4060    427(21)           442.3083           71.5144  
  2469    59.4260    425(21)           459.5740           71.4506  
  2470    59.4460    450(21)           471.6407           71.3868  
  2471    59.4660    496(22)           478.2541           71.3230  
  2472    59.4860    491(22)           479.9686           71.2592  
  2473    59.5060    457(21)           476.8199           71.1954  
  2474    59.5260    457(21)           469.2364           71.1316  
  2475    59.5460    484(22)           457.8918           71.0678  
  2476    59.5660    412(20)           443.5943           71.0040  
  2477    59.5860    429(21)           427.3257           70.9402  
  2478    59.6060    410(20)           410.3148           70.8764  
  2479    59.6260    403(20)           393.5108           70.8126  
  2480    59.6460    370(19)           377.5674           70.7488  
  2481    59.6660    341(18)           363.0939           70.6851  
  2482    59.6860    374(19)           350.5376           70.6212  
  2483    59.7060    346(19)           340.1156           70.5574  
  2484    59.7260    327(18)           331.8951           70.4937  
  2485    59.7460    329(18)           326.0369           70.4299  
  2486    59.7660    321(18)           322.2458           70.3661  
  2487    59.7860    305(17)           320.3600           70.3023  
  2488    59.8060    330(18)           320.1471           70.2385  
  2489    59.8260    319(18)           321.4033           70.1747  
  2490    59.8460    316(18)           324.0875           70.1109  
  2491    59.8660    325(18)           328.4261           70.0471  
  2492    59.8860    355(19)           334.7756           69.9833  
  2493    59.9060    355(19)           343.4977           69.9195  
  2494    59.9260    383(20)           354.8709           69.8557  
  2495    59.9460    375(19)           369.0878           69.7919  
  2496    59.9660    402(20)           386.3262           69.7281  
  2497    59.9860    415(20)           406.8239           69.6643  
  2498    60.0060    428(21)           430.9427           69.6005  
  2499    60.0260    515(23)           459.0771           69.5367  
  2500    60.0460    549(23)           491.5607           69.4729  
  2501    60.0660    513(23)           528.6934           69.4091  
  2502    60.0860    540(23)           570.4424           69.3453  
  2503    60.1060    618(25)           616.9384           69.2815  
  2504    60.1260    650(25)           667.7144           69.2177  
  2505    60.1460    692(26)           722.0282           69.1539  
  2506    60.1660    728(27)           778.3606           69.0901  
  2507    60.1860    811(28)           834.4117           69.0263  
  2508    60.2060    821(29)           887.2136           68.9625  
  2509    60.2260    900(30)           933.2781           68.8987  
  2510    60.2460    911(30)           969.3839           68.8349  
  2511    60.2660    936(31)           992.8629           68.7711  
  2512    60.2860    964(31)          1002.4030           68.7073  
  2513    60.3060    984(31)           998.0586           68.6435  
  2514    60.3260    936(31)           980.9477           68.5797  
  2515    60.3460    932(31)           953.1143           68.5159  
  2516    60.3660    872(30)           916.3044           68.4521  
  2517    60.3860    905(30)           872.0554           68.3883  
  2518    60.4060    787(28)           821.6046           68.3245  
  2519    60.4260    771(28)           766.2023           68.2607  
  2520    60.4460    676(26)           707.2081           68.1970  
  2521    60.4660    596(24)           646.3806           68.1332  
  2522    60.4860    531(23)           585.5841           68.0694  
  2523    60.5060    550(23)           526.7475           68.0056  
  2524    60.5260    465(22)           471.3125           67.9418  
  2525    60.5460    435(21)           420.3100           67.8780  
  2526    60.5660    338(18)           374.2885           67.8142  
  2527    60.5860    339(18)           333.4149           67.7504  
  2528    60.6060    271(16)           297.5268           67.6866  
  2529    60.6260    224(15)           266.3724           67.6228  
  2530    60.6460    230(15)           239.6469           67.5590  
  2531    60.6660    185(14)           216.9986           67.4952  
  2532    60.6860    188(14)           198.0268           67.4314  
  2533    60.7060    164(13)           182.2726           67.3676  
  2534    60.7260    154(12)           169.2521           67.3038  
  2535    60.7460    127(11)           158.4931           67.2400  
  2536    60.7660    129(11)           149.5786           67.1762  
  2537    60.7860    133(12)           142.1768           67.1124  
  2538    60.8060    135(12)           136.0278           67.0486  
  2539    60.8260    130(11)           130.9450           66.9848  
  2540    60.8460    112(11)           126.7679           66.9210  
  2541    60.8660    121(11)           123.7116           67.1923  
  2542    60.8860    114(11)           121.3950           67.4636  
  2543    60.9060    115(11)           119.7099           67.7349  
  2544    60.9260    118(11)           118.6844           68.0062  
  2545    60.9460    131(11)           118.3374           68.2775  
  2546    60.9660    135(12)           118.7039           68.5488  
  2547    60.9860    126(11)           119.8366           68.8201  
  2548    61.0060    126(11)           121.8009           69.0914  
  2549    61.0260    127(11)           124.6770           69.3628  
  2550    61.0460    135(12)           128.5785           69.6341  
  2551    61.0660    146(12)           133.5810           69.9054  
  2552    61.0860    155(12)           139.8214           70.1767  
  2553    61.1060    135(12)           147.4258           70.4479  
  2554    61.1260    156(12)           156.2344           70.4256  
  2555    61.1460    162(13)           166.6736           70.4032  
  2556    61.1660    190(14)           178.8738           70.3809  
  2557    61.1860    186(14)           192.9259           70.3585  
  2558    61.2060    208(14)           208.8751           70.3361  
  2559    61.2260    212(15)           226.6686           70.3137  
  2560    61.2460    213(15)           246.1387           70.2914  
  2561    61.2660    260(16)           267.0110           70.2690  
  2562    61.2860    304(17)           288.9505           70.2466  
  2563    61.3060    335(18)           311.5853           70.2242  
  2564    61.3260    328(18)           334.4569           70.2019  
  2565    61.3460    319(18)           356.9482           70.1795  
  2566    61.3660    339(18)           378.2571           70.1571  
  2567    61.3860    359(19)           397.5031           70.1347  
  2568    61.4060    408(20)           413.9446           70.1123  
  2569    61.4260    424(21)           427.0688           70.0900  
  2570    61.4460    421(21)           436.4851           70.0676  
  2571    61.4660    407(20)           441.7989           70.0452  
  2572    61.4860    463(22)           442.6303           70.0228  
  2573    61.5060    437(21)           438.9009           70.0005  
  2574    61.5260    463(22)           430.8078           69.9781  
  2575    61.5460    434(21)           418.9781           69.9557  
  2576    61.5660    425(21)           404.3583           69.9333  
  2577    61.5860    400(20)           387.9911           69.9109  
  2578    61.6060    337(18)           370.8365           69.8886  
  2579    61.6260    331(18)           353.6912           69.8662  
  2580    61.6460    304(17)           337.2773           69.8438  
  2581    61.6660    272(16)           322.2508           69.8214  
  2582    61.6860    288(17)           309.2581           69.7991  
  2583    61.7060    290(17)           298.7768           69.7767  
  2584    61.7260    280(17)           291.1454           69.7543  
  2585    61.7460    280(17)           286.1275           69.7319  
  2586    61.7660    281(17)           283.3333           69.7095  
  2587    61.7860    271(16)           281.7452           69.6872  
  2588    61.8060    266(16)           280.1394           69.6648  
  2589    61.8260    258(16)           277.3722           69.6424  
  2590    61.8460    239(15)           272.5132           69.6200  
  2591    61.8660    249(16)           265.6026           69.5977  
  2592    61.8860    232(15)           257.1941           69.5753  
  2593    61.9060    226(15)           247.9065           69.5529  
  2594    61.9260    224(15)           238.3313           69.5305  
  2595    61.9460    239(15)           228.6275           69.5081  
  2596    61.9660    216(15)           218.8138           69.4858  
  2597    61.9860    172(13)           208.7423           69.4634  
  2598    62.0060    183(14)           198.4032           69.4410  
  2599    62.0260    173(13)           188.1604           69.4186  
  2600    62.0460    163(13)           178.5377           69.3963  
  2601    62.0660    158(13)           170.1771           69.3739  
  2602    62.0860    143(12)           163.6686           69.3515  
  2603    62.1060    168(13)           159.5144           69.3291  
  2604    62.1260    170(13)           158.1326           69.3068  
  2605    62.1460    174(13)           159.7005           69.2844  
  2606    62.1660    164(13)           164.2163           69.2620  
  2607    62.1860    185(14)           171.3787           69.2396  
  2608    62.2060    174(13)           180.6427           69.2172  
  2609    62.2260    221(15)           191.1739           69.1949  
  2610    62.2460    228(15)           201.9105           69.1725  
  2611    62.2660    213(15)           211.6710           69.1501  
  2612    62.2860    223(15)           219.4769           69.1277  
  2613    62.3060    242(16)           224.9661           69.1054  
  2614    62.3260    239(15)           228.5868           69.0830  
  2615    62.3460    189(14)           231.3118           69.0606  
  2616    62.3660    233(15)           234.1507           69.0382  
  2617    62.3860    215(15)           237.8066           69.0158  
  2618    62.4060    234(15)           242.5738           68.9935  
  2619    62.4260    237(15)           248.3820           68.9711  
  2620    62.4460    256(16)           254.9756           68.9487  
  2621    62.4660    263(16)           262.2049           68.9263  
  2622    62.4860    275(17)           270.0277           68.9040  
  2623    62.5060    294(17)           278.4783           68.8816  
  2624    62.5260    280(17)           287.4932           68.8592  
  2625    62.5460    317(18)           296.8467           68.8368  
  2626    62.5660    302(17)           306.0412           68.8145  
  2627    62.5860    327(18)           314.4539           68.7921  
  2628    62.6060    369(19)           321.3226           68.7697  
  2629    62.6260    376(19)           325.9511           68.7473  
  2630    62.6460    387(20)           327.8399           68.7249  
  2631    62.6660    390(20)           326.8522           68.7026  
  2632    62.6860    357(19)           323.1966           68.6802  
  2633    62.7060    340(18)           317.3093           68.6578  
  2634    62.7260    333(18)           309.6440           68.6354  
  2635    62.7460    323(18)           300.5955           68.6131  
  2636    62.7660    303(17)           290.4556           68.5907  
  2637    62.7860    273(17)           279.4387           68.5683  
  2638    62.8060    273(17)           267.7702           68.5459  
  2639    62.8260    235(15)           255.7181           68.5235  
  2640    62.8460    248(16)           243.5761           68.5012  
  2641    62.8660    222(15)           231.7879           68.4788  
  2642    62.8860    203(14)           220.1915           68.4564  
  2643    62.9060    224(15)           209.0884           68.4340  
  2644    62.9260    218(15)           198.5840           68.4117  
  2645    62.9460    182(13)           188.7823           68.3893  
  2646    62.9660    202(14)           179.7792           68.3669  
  2647    62.9860    156(12)           171.6566           68.3445  
  2648    63.0060    154(12)           164.4280           68.3222  
  2649    63.0260    141(12)           158.1291           68.2998  
  2650    63.0460    152(12)           152.6576           68.2774  
  2651    63.0660    130(11)           147.9120           68.2550  
  2652    63.0860    137(12)           143.7152           68.2326  
  2653    63.1060    127(11)           140.1066           68.2103  
  2654    63.1260    140(12)           136.9370           68.1879  
  2655    63.1460    132(11)           134.0803           68.1655  
  2656    63.1660    134(12)           131.6160           68.1431  
  2657    63.1860    143(12)           129.4179           68.1208  
  2658    63.2060    110(10)           127.4697           68.0984  
  2659    63.2260    104(10)           125.7447           68.0760  
  2660    63.2460    120(11)           125.1310           69.0245  
  2661    63.2660    118(11)           124.6740           69.9727  
  2662    63.2860    125(11)           124.2595           70.9212  
  2663    63.3060    106(10)           123.8195           71.8696  
  2664    63.3260    120(11)           123.3197           72.8181  
  2665    63.3460    130(11)           122.8425           73.7665  
  2666    63.3660    107(10)           122.1926           74.7150  
  2667    63.3860    106(10)           121.5901           75.6635  
  2668    63.4060    117(11)           121.0475           76.6119  
  2669    63.4260    109(10)           120.6167           77.5604  
  2670    63.4460    127(11)           120.3393           78.5086  
  2671    63.4660    122(11)           120.2672           79.4571  
  2672    63.4860    101(10)           120.4707           80.4055  
  2673    63.5060    96(10)           121.0758           81.3540 
  2674    63.5260    119(11)           121.1162           81.2800  
  2675    63.5460    120(11)           121.7907           81.2059  
  2676    63.5660    114(11)           123.2677           81.1319  
  2677    63.5860    129(11)           125.8116           81.0579  
  2678    63.6060    118(11)           129.5025           80.9839  
  2679    63.6260    117(11)           134.6560           80.9099  
  2680    63.6460    134(12)           141.5356           80.8358  
  2681    63.6660    137(12)           150.4128           80.7618  
  2682    63.6860    163(13)           161.5498           80.6878  
  2683    63.7060    185(14)           175.1171           80.6138  
  2684    63.7260    178(13)           191.4074           80.5397  
  2685    63.7460    198(14)           210.4766           80.4657  
  2686    63.7660    238(15)           232.2299           80.3917  
  2687    63.7860    288(17)           256.4659           80.3177  
  2688    63.8060    283(17)           282.8074           80.2437  
  2689    63.8260    341(18)           310.6550           80.1696  
  2690    63.8460    353(19)           339.1003           80.0956  
  2691    63.8660    377(19)           367.1174           80.0216  
  2692    63.8860    380(19)           393.2192           79.9476  
  2693    63.9060    406(20)           416.4275           79.8735  
  2694    63.9260    446(21)           435.3529           79.7995  
  2695    63.9460    434(21)           448.8810           79.7255  
  2696    63.9660    426(21)           457.0571           79.6515  
  2697    63.9860    445(21)           459.7997           79.5774  
  2698    64.0060    448(21)           457.6268           79.5034  
  2699    64.0260    430(21)           451.2800           79.4294  
  2700    64.0460    476(22)           441.4329           79.3554  
  2701    64.0660    448(21)           428.9171           79.2813  
  2702    64.0860    390(20)           414.2640           79.2073  
  2703    64.1060    369(19)           397.8625           79.1333  
  2704    64.1260    413(20)           380.5013           79.0593  
  2705    64.1460    345(19)           362.6682           78.9852  
  2706    64.1660    343(19)           345.0495           78.9112  
  2707    64.1860    319(18)           328.2111           78.8372  
  2708    64.2060    312(18)           312.6061           78.7632  
  2709    64.2260    322(18)           298.4875           78.6892  
  2710    64.2460    292(17)           285.9028           78.6151  
  2711    64.2660    290(17)           274.6851           78.5411  
  2712    64.2860    268(16)           264.5144           78.4671  
  2713    64.3060    279(17)           255.0501           78.3931  
  2714    64.3260    282(17)           246.0089           78.3190  
  2715    64.3460    282(17)           237.2181           78.2450  
  2716    64.3660    241(16)           228.6188           78.1710  
  2717    64.3860    224(15)           220.2332           78.0970  
  2718    64.4060    207(14)           212.0996           78.0230  
  2719    64.4260    207(14)           204.2231           77.9489  
  2720    64.4460    171(13)           196.5911           77.8749  
  2721    64.4660    212(15)           189.1888           77.8009  
  2722    64.4860    194(14)           182.0540           77.7269  
  2723    64.5060    157(13)           175.2824           77.6528  
  2724    64.5260    165(13)           168.9981           77.5788  
  2725    64.5460    171(13)           163.4759           77.5048  
  2726    64.5660    142(12)           158.8595           77.4308  
  2727    64.5860    151(12)           155.3007           77.3568  
  2728    64.6060    134(12)           152.8938           77.2827  
  2729    64.6260    122(11)           151.6711           77.2087  
  2730    64.6460    124(11)           151.6050           77.1347  
  2731    64.6660    118(11)           152.6051           77.0607  
  2732    64.6860    151(12)           154.4982           76.9866  
  2733    64.7060    142(12)           157.1126           76.9126  
  2734    64.7260    157(13)           160.1510           76.8386  
  2735    64.7460    122(11)           163.2900           76.7646  
  2736    64.7660    161(13)           166.1762           76.6906  
  2737    64.7860    172(13)           168.4734           76.6165  
  2738    64.8060    156(12)           169.9174           76.5425  
  2739    64.8260    181(13)           170.3654           76.4685  
  2740    64.8460    165(13)           169.8031           76.3945  
  2741    64.8660    150(12)           168.3186           76.3204  
  2742    64.8860    154(12)           166.0584           76.2464  
  2743    64.9060    175(13)           163.1081           76.1724  
  2744    64.9260    147(12)           159.5778           76.0984  
  2745    64.9460    173(13)           155.5382           76.0243  
  2746    64.9660    141(12)           151.0537           75.9503  
  2747    64.9860    116(11)           146.1781           75.8763  
  2748    65.0060    149(12)           141.0831           75.8023  
  2749    65.0260    119(11)           135.9872           75.7282  
  2750    65.0460    122(11)           131.0324           75.6542  
  2751    65.0660    115(11)           126.3844           75.5802  
  2752    65.0860    111(11)           122.1965           75.5062  
  2753    65.1060    103(10)           118.6319           75.4321  
  2754    65.1260    118(11)           115.8117           75.3581  
  2755    65.1460    113(11)           113.8536           75.2841  
  2756    65.1660    129(11)           112.8951           75.2101  
  2757    65.1860    105(10)           113.0604           75.1361  
  2758    65.2060    110(10)           114.2658           75.0620  
  2759    65.2260    96(10)           116.7571           74.9880 
  2760    65.2460    114(11)           120.0784           74.6499  
  2761    65.2660    134(12)           124.3392           74.3118  
  2762    65.2860    110(10)           129.2912           73.9736  
  2763    65.3060    157(13)           134.5664           73.6355  
  2764    65.3260    164(13)           139.7125           73.2972  
  2765    65.3460    168(13)           144.2385           72.9591  
  2766    65.3660    148(12)           147.6662           72.6210  
  2767    65.3860    158(13)           149.9493           72.2828  
  2768    65.4060    157(13)           151.1805           71.9447  
  2769    65.4260    141(12)           151.7430           71.6065  
  2770    65.4460    168(13)           152.0625           71.2684  
  2771    65.4660    159(13)           152.4763           70.9301  
  2772    65.4860    182(13)           153.1623           70.5920  
  2773    65.5060    165(13)           154.1649           70.2538  
  2774    65.5260    188(14)           155.4452           69.9157  
  2775    65.5460    164(13)           156.9975           69.5776  
  2776    65.5660    170(13)           158.9283           69.2394  
  2777    65.5860    149(12)           161.4628           68.9013  
  2778    65.6060    165(13)           164.8697           68.5630  
  2779    65.6260    176(13)           169.3449           68.2249  
  2780    65.6460    162(13)           175.0520           67.8867  
  2781    65.6660    178(13)           181.9494           67.5486  
  2782    65.6860    171(13)           189.8868           67.2105  
  2783    65.7060    177(13)           198.5764           66.8723  
  2784    65.7260    182(13)           207.6024           66.5342  
  2785    65.7460    201(14)           216.4867           66.1959  
  2786    65.7660    205(14)           224.5518           65.8578  
  2787    65.7860    170(13)           231.2348           65.5196  
  2788    65.8060    188(14)           236.0453           65.1815  
  2789    65.8260    194(14)           238.6492           64.8433  
  2790    65.8460    209(14)           238.9612           64.5052  
  2791    65.8660    230(15)           237.1237           64.1671  
  2792    65.8860    231(15)           233.4117           63.8288  
  2793    65.9060    205(14)           228.1557           63.4907  
  2794    65.9260    219(15)           221.5682           63.1525  
  2795    65.9460    202(14)           213.8644           62.8144  
  2796    65.9660    181(13)           205.1860           62.4762  
  2797    65.9860    182(13)           195.6961           62.1381  
  2798    66.0060    177(13)           185.5952           61.7999  
  2799    66.0260    181(13)           175.1624           61.4618  
  2800    66.0460    145(12)           164.7003           61.1237  
  2801    66.0660    163(13)           154.5023           60.7854  
  2802    66.0860    162(13)           144.8257           60.4473  
  2803    66.1060    151(12)           135.8492           60.1091  
  2804    66.1260    130(11)           127.6966           59.7710  
  2805    66.1460    122(11)           120.4195           59.4328  
  2806    66.1660    125(11)           114.0324           59.0947  
  2807    66.1860    128(11)           108.5043           58.7566  
  2808    66.2060    111(11)           103.7803           58.4183  
  2809    66.2260    110(10)            99.7964           58.0802  
  2810    66.2460    89(9)            96.4764           57.7420  
  2811    66.2660    103(10)            93.7506           57.4039  
  2812    66.2860    107(10)            91.5330           57.0657  
  2813    66.3060    89(9)            89.7960           56.7276  
  2814    66.3260    92(10)            88.4593           56.3893 
  2815    66.3460    102(10)            87.5595           56.0512  
  2816    66.3660    86(9)            86.9004           55.7131  
  2817    66.3860    87(9)            87.0227           55.8245  
  2818    66.4060    92(10)            87.4179           55.9359 
  2819    66.4260    97(10)            88.0852           56.0475 
  2820    66.4460    97(10)            89.1555           56.1589 
  2821    66.4660    114(11)            90.7366           56.2704  
  2822    66.4860    94(10)            92.8989           56.3819 
  2823    66.5060    106(10)            95.8342           56.4934  
  2824    66.5260    118(11)            99.6398           56.6049  
  2825    66.5460    118(11)           104.5687           56.7163  
  2826    66.5660    126(11)           110.8768           56.8279  
  2827    66.5860    141(12)           118.7546           56.9393  
  2828    66.6060    156(12)           128.5290           57.0508  
  2829    66.6260    137(12)           140.4464           57.1623  
  2830    66.6460    182(13)           154.7195           57.2738  
  2831    66.6660    175(13)           171.5016           57.3853  
  2832    66.6860    206(14)           190.8860           57.4968  
  2833    66.7060    201(14)           212.8669           57.6083  
  2834    66.7260    262(16)           237.3066           57.7197  
  2835    66.7460    276(17)           263.9975           57.8312  
  2836    66.7660    275(17)           292.6120           57.9427  
  2837    66.7860    324(18)           322.6782           58.0542  
  2838    66.8060    342(18)           353.4948           58.1657  
  2839    66.8260    400(20)           384.1804           58.2772  
  2840    66.8460    441(21)           413.5701           58.3887  
  2841    66.8660    504(22)           440.3529           58.5001  
  2842    66.8860    473(22)           463.1667           58.6117  
  2843    66.9060    590(24)           480.8222           58.7231  
  2844    66.9260    562(24)           492.5883           58.8346  
  2845    66.9460    546(23)           498.3343           58.9461  
  2846    66.9660    525(23)           498.4796           59.0576  
  2847    66.9860    496(22)           493.8071           59.1691  
  2848    67.0060    470(22)           485.2170           59.2806  
  2849    67.0260    441(21)           473.5185           59.3921  
  2850    67.0460    416(20)           459.3578           59.5035  
  2851    67.0660    406(20)           443.2412           59.6150  
  2852    67.0860    393(20)           425.6940           59.7265  
  2853    67.1060    377(19)           407.3077           59.8380  
  2854    67.1260    355(19)           388.8384           59.9495  
  2855    67.1460    397(20)           371.0937           60.0610  
  2856    67.1660    350(19)           354.9122           60.1725  
  2857    67.1860    342(18)           340.9763           60.2839  
  2858    67.2060    321(18)           329.7853           60.3955  
  2859    67.2260    336(18)           321.6633           60.5069  
  2860    67.2460    319(18)           316.7477           60.6184  
  2861    67.2660    299(17)           315.0556           60.7299  
  2862    67.2860    332(18)           316.4899           60.8414  
  2863    67.3060    330(18)           320.8398           60.9529  
  2864    67.3260    354(19)           327.7812           61.0644  
  2865    67.3460    382(20)           336.8185           61.1759  
  2866    67.3660    380(19)           347.3162           61.2873  
  2867    67.3860    343(19)           358.5342           61.3988  
  2868    67.4060    397(20)           369.6929           61.5103  
  2869    67.4260    386(20)           380.1305           61.6218  
  2870    67.4460    402(20)           389.4149           61.7333  
  2871    67.4660    399(20)           397.4418           61.8448  
  2872    67.4860    389(20)           404.3683           61.9563  
  2873    67.5060    422(21)           410.5221           62.0678  
  2874    67.5260    410(20)           416.2185           62.1792  
  2875    67.5460    399(20)           421.6542           62.2907  
  2876    67.5660    418(20)           426.8464           62.4022  
  2877    67.5860    424(21)           431.6337           62.5137  
  2878    67.6060    401(20)           435.7440           62.6252  
  2879    67.6260    424(21)           438.8255           62.7367  
  2880    67.6460    439(21)           440.5449           62.8482  
  2881    67.6660    403(20)           440.5812           62.9597  
  2882    67.6860    451(21)           438.7386           63.0711  
  2883    67.7060    423(21)           434.9745           63.1826  
  2884    67.7260    429(21)           429.4531           63.2941  
  2885    67.7460    419(20)           422.5059           63.4056  
  2886    67.7660    434(21)           414.5558           63.5171  
  2887    67.7860    380(19)           405.8971           63.6286  
  2888    67.8060    412(20)           396.9264           63.7401  
  2889    67.8260    428(21)           387.6360           63.8516  
  2890    67.8460    407(20)           377.8703           63.9630  
  2891    67.8660    369(19)           367.6640           64.0745  
  2892    67.8860    402(20)           356.8165           64.1860  
  2893    67.9060    369(19)           345.3051           64.2975  
  2894    67.9260    414(20)           333.1790           64.4090  
  2895    67.9460    374(19)           320.5488           64.5205  
  2896    67.9660    329(18)           307.4598           64.6320  
  2897    67.9860    342(18)           294.0573           64.7435  
  2898    68.0060    304(17)           280.3254           64.8550  
  2899    68.0260    279(17)           266.2980           64.9664  
  2900    68.0460    244(16)           252.2066           65.0779  
  2901    68.0660    245(16)           238.2392           65.1894  
  2902    68.0860    219(15)           224.6765           65.3009  
  2903    68.1060    221(15)           211.7478           65.4124  
  2904    68.1260    183(14)           199.6575           65.5239  
  2905    68.1460    211(15)           188.4336           65.6354  
  2906    68.1660    192(14)           178.1280           65.7468  
  2907    68.1860    179(13)           168.7078           65.8583  
  2908    68.2060    152(12)           160.0702           65.9698  
  2909    68.2260    151(12)           152.3303           66.0813  
  2910    68.2460    154(12)           145.4046           66.1928  
  2911    68.2660    140(12)           139.2853           66.3043  
  2912    68.2860    142(12)           133.9090           66.4158  
  2913    68.3060    134(12)           129.2111           66.5272  
  2914    68.3260    118(11)           125.0619           66.6388  
  2915    68.3460    120(11)           121.4194           66.7502  
  2916    68.3660    98(10)           118.2256           66.8617 
  2917    68.3860    125(11)           115.3996           66.9732  
  2918    68.4060    119(11)           112.9567           67.0847  
  2919    68.4260    110(10)           110.8119           67.1962  
  2920    68.4460    93(10)           108.9149           67.3077 
  2921    68.4660    106(10)           107.2038           67.4192  
  2922    68.4860    91(10)           105.6607           67.5306 
  2923    68.5060    107(10)           104.2370           67.6421  
  2924    68.5260    124(11)           102.9496           67.7536  
  2925    68.5460    95(10)           101.8168           67.8651 
  2926    68.5660    112(11)           100.8639           67.9766  
  2927    68.5860    105(10)           100.1157           68.0881  
  2928    68.6060    104(10)            99.5926           68.1996  
  2929    68.6260    92(10)            99.3030           68.3110 
  2930    68.6460    93(10)            99.2453           68.4226 
  2931    68.6660    104(10)            99.4059           68.5340  
  2932    68.6860    110(10)            99.7518           68.6455  
  2933    68.7060    90(9)           100.2402           68.7570  
  2934    68.7260    106(10)           100.7295           68.7785  
  2935    68.7460    97(10)           101.2334           68.8000 
  2936    68.7660    125(11)           101.8059           68.8216  
  2937    68.7860    121(11)           102.4398           68.8431  
  2938    68.8060    105(10)           103.1949           68.8646  
  2939    68.8260    98(10)           104.1431           68.8861 
  2940    68.8460    110(10)           105.3461           68.9077  
  2941    68.8660    120(11)           106.8413           68.9292  
  2942    68.8860    114(11)           108.6418           68.9507  
  2943    68.9060    137(12)           110.7117           68.9722  
  2944    68.9260    135(12)           113.0510           68.9938  
  2945    68.9460    123(11)           115.5939           69.0153  
  2946    68.9660    128(11)           118.2932           69.0368  
  2947    68.9860    116(11)           121.0890           69.0583  
  2948    69.0060    123(11)           123.9138           69.0798  
  2949    69.0260    121(11)           126.6791           69.1014  
  2950    69.0460    135(12)           129.2858           69.1229  
  2951    69.0660    121(11)           131.6390           69.1444  
  2952    69.0860    128(11)           133.6620           69.1659  
  2953    69.1060    136(12)           135.3215           69.1875  
  2954    69.1260    130(11)           136.6289           69.2090  
  2955    69.1460    141(12)           137.6376           69.2305  
  2956    69.1660    128(11)           138.4179           69.2520  
  2957    69.1860    131(11)           139.0375           69.2735  
  2958    69.2060    116(11)           139.5479           69.2951  
  2959    69.2260    124(11)           139.9765           69.3166  
  2960    69.2460    146(12)           140.3318           69.3381  
  2961    69.2660    128(11)           140.6087           69.3596  
  2962    69.2860    138(12)           140.8002           69.3812  
  2963    69.3060    140(12)           140.9008           69.4027  
  2964    69.3260    137(12)           140.9081           69.4242  
  2965    69.3460    130(11)           140.8204           69.4457  
  2966    69.3660    153(12)           140.6322           69.4672  
  2967    69.3860    146(12)           140.3319           69.4888  
  2968    69.4060    135(12)           139.8950           69.5103  
  2969    69.4260    141(12)           139.2788           69.5318  
  2970    69.4460    110(10)           138.4328           69.5533  
  2971    69.4660    127(11)           137.3057           69.5749  
  2972    69.4860    144(12)           135.9031           69.5964  
  2973    69.5060    144(12)           134.2002           69.6179  
  2974    69.5260    117(11)           132.3101           69.6394  
  2975    69.5460    125(11)           130.3361           69.6610  
  2976    69.5660    110(10)           128.3922           69.6825  
  2977    69.5860    109(10)           126.5874           69.7040  
  2978    69.6060    118(11)           124.9301           69.6455  
  2979    69.6260    131(11)           123.5732           69.5871  
  2980    69.6460    119(11)           122.5841           69.5286  
  2981    69.6660    132(11)           122.0340           69.4702  
  2982    69.6860    126(11)           121.9630           69.4118  
  2983    69.7060    115(11)           122.4601           69.3533  
  2984    69.7260    121(11)           123.5872           69.2948  
  2985    69.7460    127(11)           125.3909           69.2364  
  2986    69.7660    139(12)           127.8990           69.1779  
  2987    69.7860    127(11)           131.0924           69.1195  
  2988    69.8060    139(12)           134.8745           69.0610  
  2989    69.8260    149(12)           139.3439           69.0026  
  2990    69.8460    152(12)           144.3613           68.9441  
  2991    69.8660    153(12)           149.8492           68.8857  
  2992    69.8860    163(13)           155.7053           68.8272  
  2993    69.9060    168(13)           161.7806           68.7688  
  2994    69.9260    178(13)           167.8856           68.7103  
  2995    69.9460    200(14)           173.7754           68.6519  
  2996    69.9660    160(13)           179.1570           68.5934  
  2997    69.9860    187(14)           183.6962           68.5350  
  2998    70.0060    218(15)           187.2026           68.4765  
  2999    70.0260    243(16)           189.4952           68.4181  
  3000    70.0460    218(15)           190.4092           68.3596  
  3001    70.0660    222(15)           190.0479           68.3012  
  3002    70.0860    216(15)           188.5557           68.2427  
  3003    70.1060    194(14)           186.1187           68.1842  
  3004    70.1260    212(15)           182.9252           68.1258  
  3005    70.1460    188(14)           179.1362           68.0673  
  3006    70.1660    187(14)           174.8873           68.0089  
  3007    70.1860    185(14)           170.2747           67.9505  
  3008    70.2060    176(13)           165.4673           67.8920  
  3009    70.2260    167(13)           160.5805           67.8335  
  3010    70.2460    165(13)           155.8443           67.7751  
  3011    70.2660    192(14)           151.5112           67.7166  
  3012    70.2860    165(13)           147.8373           67.6582  
  3013    70.3060    175(13)           145.0883           67.5997  
  3014    70.3260    161(13)           143.5137           67.5413  
  3015    70.3460    155(12)           143.3418           67.4828  
  3016    70.3660    139(12)           144.7638           67.4244  
  3017    70.3860    153(12)           147.9571           67.3659  
  3018    70.4060    149(12)           153.0500           67.3075  
  3019    70.4260    150(12)           160.1323           67.2490  
  3020    70.4460    159(13)           169.2325           67.1906  
  3021    70.4660    193(14)           180.3223           67.1321  
  3022    70.4860    198(14)           193.2845           67.0737  
  3023    70.5060    195(14)           207.9360           67.0152  
  3024    70.5260    211(15)           223.9791           66.9568  
  3025    70.5460    242(16)           241.0285           66.8983  
  3026    70.5660    226(15)           258.5976           66.8399  
  3027    70.5860    273(17)           276.0749           66.7814  
  3028    70.6060    312(18)           292.7888           66.7230  
  3029    70.6260    286(17)           307.9984           66.6645  
  3030    70.6460    329(18)           321.0120           66.6060  
  3031    70.6660    360(19)           331.2317           66.5476  
  3032    70.6860    322(18)           338.2760           66.4892  
  3033    70.7060    332(18)           341.9952           66.4307  
  3034    70.7260    341(18)           342.4540           66.3723  
  3035    70.7460    375(19)           339.9064           66.3138  
  3036    70.7660    315(18)           334.6863           66.2554  
  3037    70.7860    331(18)           327.1310           66.1969  
  3038    70.8060    300(17)           317.5503           66.1385  
  3039    70.8260    276(17)           306.1959           66.0800  
  3040    70.8460    272(16)           293.3098           66.0215  
  3041    70.8660    236(15)           279.1465           65.9631  
  3042    70.8860    252(16)           263.9924           65.9046  
  3043    70.9060    281(17)           248.2005           65.8462  
  3044    70.9260    229(15)           232.1437           65.7877  
  3045    70.9460    233(15)           216.2184           65.7293  
  3046    70.9660    203(14)           200.7602           65.6708  
  3047    70.9860    218(15)           185.8830           65.6124  
  3048    71.0060    203(14)           172.1727           65.5539  
  3049    71.0260    156(12)           159.5917           65.4955  
  3050    71.0460    151(12)           148.2193           65.4370  
  3051    71.0660    131(11)           138.0797           65.3786  
  3052    71.0860    123(11)           129.1703           65.3201  
  3053    71.1060    98(10)           121.4454           65.2617 
  3054    71.1260    111(11)           114.8511           65.2032  
  3055    71.1460    123(11)           109.3075           65.1448  
  3056    71.1660    91(10)           104.6323           65.0863 
  3057    71.1860    100(10)           100.9247           65.0279  
  3058    71.2060    98(10)            97.9910           64.9694 
  3059    71.2260    89(9)            95.7379           64.9110  
  3060    71.2460    113(11)            94.0736           64.8525  
  3061    71.2660    101(10)            92.9118           64.7941  
  3062    71.2860    83(9)            92.1717           64.7356  
  3063    71.3060    101(10)            91.7766           64.6772  
  3064    71.3260    112(11)            91.6610           64.6187  
  3065    71.3460    95(10)            91.7417           64.5602 
  3066    71.3660    102(10)            91.9840           64.5018  
  3067    71.3860    84(9)            92.3207           64.4433  
  3068    71.4060    91(10)            92.7069           64.3849 
  3069    71.4260    106(10)            93.1087           64.3264  
  3070    71.4460    80(9)            93.5052           64.2680  
  3071    71.4660    99(10)            94.2958           64.6205 
  3072    71.4860    87(9)            95.0622           64.9729  
  3073    71.5060    113(11)            95.8020           65.3254  
  3074    71.5260    102(10)            96.5000           65.6778  
  3075    71.5460    87(9)            97.0635           66.0302  
  3076    71.5660    103(10)            97.6829           66.3827  
  3077    71.5860    106(10)            98.2464           66.7351  
  3078    71.6060    97(10)            98.7719           67.0876 
  3079    71.6260    108(10)            99.2818           67.4399  
  3080    71.6460    109(10)            99.8094           67.7925  
  3081    71.6660    99(10)           100.4073           68.1448 
  3082    71.6860    93(10)           101.0813           68.4972 
  3083    71.7060    100(10)           101.8774           68.8497  
  3084    71.7260    99(10)           102.7675           69.2021 
  3085    71.7460    122(11)           103.8687           69.5546  
  3086    71.7660    96(10)           105.1277           69.9070 
  3087    71.7860    101(10)           106.1239           69.8309  
  3088    71.8060    99(10)           107.2769           69.7549 
  3089    71.8260    105(10)           108.4835           69.6788  
  3090    71.8460    131(11)           109.9258           69.6028  
  3091    71.8660    103(10)           111.4718           69.5267  
  3092    71.8860    121(11)           113.0979           69.4507  
  3093    71.9060    116(11)           114.7626           69.3746  
  3094    71.9260    121(11)           116.4161           69.2986  
  3095    71.9460    129(11)           117.9980           69.2225  
  3096    71.9660    126(11)           119.4493           69.1465  
  3097    71.9860    134(12)           120.7075           69.0704  
  3098    72.0060    137(12)           121.6711           68.9944  
  3099    72.0260    119(11)           122.3687           68.9183  
  3100    72.0460    126(11)           122.7671           68.8423  
  3101    72.0660    128(11)           122.8212           68.7662  
  3102    72.0860    130(11)           122.5421           68.6902  
  3103    72.1060    127(11)           121.9378           68.6141  
  3104    72.1260    137(12)           121.0911           68.5381  
  3105    72.1460    131(11)           120.0502           68.4620  
  3106    72.1660    125(11)           118.8917           68.3860  
  3107    72.1860    119(11)           117.6954           68.3099  
  3108    72.2060    115(11)           116.5296           68.2338  
  3109    72.2260    133(12)           115.4998           68.1578  
  3110    72.2460    135(12)           114.6700           68.0817  
  3111    72.2660    122(11)           114.1244           68.0057  
  3112    72.2860    125(11)           113.9395           67.9296  
  3113    72.3060    132(11)           114.2079           67.8536  
  3114    72.3260    136(12)           115.0038           67.7775  
  3115    72.3460    115(11)           116.3996           67.7015  
  3116    72.3660    122(11)           118.4710           67.6255  
  3117    72.3860    113(11)           121.2232           67.5494  
  3118    72.4060    116(11)           124.6890           67.4733  
  3119    72.4260    109(10)           128.8646           67.3973  
  3120    72.4460    115(11)           133.7214           67.3212  
  3121    72.4660    127(11)           139.1940           67.2452  
  3122    72.4860    143(12)           145.1980           67.1691  
  3123    72.5060    148(12)           151.6211           67.0931  
  3124    72.5260    153(12)           158.3146           67.0170  
  3125    72.5460    159(13)           165.1235           66.9410  
  3126    72.5660    146(12)           171.8732           66.8649  
  3127    72.5860    173(13)           178.3953           66.7889  
  3128    72.6060    175(13)           184.5695           66.7128  
  3129    72.6260    188(14)           190.3148           66.6368  
  3130    72.6460    186(14)           195.5715           66.5607  
  3131    72.6660    189(14)           200.2680           66.4847  
  3132    72.6860    216(15)           204.3342           66.4086  
  3133    72.7060    227(15)           207.6615           66.3326  
  3134    72.7260    206(14)           210.1341           66.2565  
  3135    72.7460    239(15)           211.6133           66.1804  
  3136    72.7660    193(14)           212.0149           66.1044  
  3137    72.7860    222(15)           211.3183           66.0283  
  3138    72.8060    193(14)           209.5941           65.9523  
  3139    72.8260    192(14)           206.9766           65.8762  
  3140    72.8460    212(15)           203.6448           65.8002  
  3141    72.8660    196(14)           199.7742           65.7242  
  3142    72.8860    217(15)           195.5022           65.6481  
  3143    72.9060    226(15)           190.9198           65.5720  
  3144    72.9260    181(13)           186.0569           65.4960  
  3145    72.9460    191(14)           180.9020           65.4199  
  3146    72.9660    190(14)           175.4151           65.3439  
  3147    72.9860    157(13)           169.5979           65.2678  
  3148    73.0060    158(13)           163.5028           65.1918  
  3149    73.0260    134(12)           157.2549           65.1157  
  3150    73.0460    157(13)           151.0449           65.0397  
  3151    73.0660    157(13)           145.0762           64.9636  
  3152    73.0860    139(12)           139.5346           64.8876  
  3153    73.1060    142(12)           134.5475           64.8115  
  3154    73.1260    127(11)           130.1991           64.7355  
  3155    73.1460    129(11)           126.4800           64.6594  
  3156    73.1660    118(11)           123.3738           64.5834  
  3157    73.1860    112(11)           120.8244           64.5073  
  3158    73.2060    122(11)           118.7798           64.4313  
  3159    73.2260    110(10)           117.1997           64.3552  
  3160    73.2460    126(11)           116.0613           64.2792  
  3161    73.2660    104(10)           115.3533           64.2031  
  3162    73.2860    123(11)           115.0527           64.1270  
  3163    73.3060    114(11)           115.0878           64.0510  
  3164    73.3260    101(10)           115.4046           63.9749  
  3165    73.3460    138(12)           115.8292           63.8989  
  3166    73.3660    121(11)           116.1784           63.8229  
  3167    73.3860    124(11)           116.2511           63.7468  
  3168    73.4060    130(11)           115.8812           63.6707  
  3169    73.4260    118(11)           114.9847           63.5947  
  3170    73.4460    110(10)           113.5902           63.5186  
  3171    73.4660    115(11)           111.8082           63.4426  
  3172    73.4860    112(11)           109.7864           63.3665  
  3173    73.5060    112(11)           107.6491           63.2905  
  3174    73.5260    111(11)           105.5126           63.2144  
  3175    73.5460    102(10)           103.4396           63.1384  
  3176    73.5660    105(10)           101.4049           63.0623  
  3177    73.5860    106(10)            99.4094           62.9863  
  3178    73.6060    116(11)            97.4652           62.9102  
  3179    73.6260    99(10)            95.5841           62.8342 
  3180    73.6460    95(10)            93.8187           62.7581 
  3181    73.6660    108(10)            92.2609           62.6821  
  3182    73.6860    85(9)            90.9551           62.6060  
  3183    73.7060    106(10)            90.2767           62.8174  
  3184    73.7260    98(10)            90.0108           63.0288 
  3185    73.7460    93(10)            90.1995           63.2402 
  3186    73.7660    115(11)            90.8676           63.4516  
  3187    73.7860    100(10)            92.0590           63.6630  
  3188    73.8060    97(10)            93.7734           63.8744 
  3189    73.8260    101(10)            96.0080           64.0859  
  3190    73.8460    112(11)            98.7313           64.2973  
  3191    73.8660    101(10)           101.9068           64.5086  
  3192    73.8860    105(10)           105.4581           64.7201  
  3193    73.9060    103(10)           109.3135           64.9315  
  3194    73.9260    105(10)           113.3835           65.1429  
  3195    73.9460    124(11)           117.5610           65.3543  
  3196    73.9660    139(12)           121.7168           65.5658  
  3197    73.9860    116(11)           125.7149           65.7772  
  3198    74.0060    122(11)           129.4171           65.9885  
  3199    74.0260    120(11)           132.6879           66.2000  
  3200    74.0460    142(12)           135.4107           66.4114  
  3201    74.0660    171(13)           137.5142           66.6228  
  3202    74.0860    154(12)           138.9717           66.8342  
  3203    74.1060    149(12)           139.8269           67.0457  
  3204    74.1260    173(13)           140.1453           67.2570  
  3205    74.1460    147(12)           140.0200           67.4685  
  3206    74.1660    152(12)           139.5474           67.6799  
  3207    74.1860    131(11)           138.8176           67.8913  
  3208    74.2060    149(12)           137.9105           68.1027  
  3209    74.2260    138(12)           136.9409           68.3141  
  3210    74.2460    147(12)           135.9510           68.5255  
  3211    74.2660    127(11)           135.0493           68.7369  
  3212    74.2860    129(11)           134.3857           68.9484  
  3213    74.3060    135(12)           134.0739           69.1598  
  3214    74.3260    132(11)           134.3486           69.3712  
  3215    74.3460    139(12)           135.3046           69.5826  
  3216    74.3660    141(12)           137.0540           69.7940  
  3217    74.3860    151(12)           139.6732           70.0054  
  3218    74.4060    139(12)           143.2145           70.2168  
  3219    74.4260    149(12)           147.6523           70.4283  
  3220    74.4460    139(12)           152.9569           70.6396  
  3221    74.4660    147(12)           159.0481           70.8511  
  3222    74.4860    177(13)           165.8260           71.0625  
  3223    74.5060    185(14)           173.1394           71.2739  
  3224    74.5260    171(13)           180.8542           71.4853  
  3225    74.5460    188(14)           188.7260           71.6967  
  3226    74.5660    190(14)           196.4982           71.9082  
  3227    74.5860    215(15)           203.8688           72.1195  
  3228    74.6060    208(14)           210.5429           72.3310  
  3229    74.6260    233(15)           216.2218           72.5424  
  3230    74.6460    199(14)           220.6843           72.7538  
  3231    74.6660    219(15)           223.7941           72.9652  
  3232    74.6860    219(15)           225.5151           73.1766  
  3233    74.7060    192(14)           225.8933           73.3880  
  3234    74.7260    246(16)           225.0215           73.5994  
  3235    74.7460    222(15)           223.0102           73.8109  
  3236    74.7660    198(14)           219.9642           74.0223  
  3237    74.7860    243(16)           215.9699           74.2337  
  3238    74.8060    227(15)           211.1131           74.4451  
  3239    74.8260    215(15)           205.4700           74.6566  
  3240    74.8460    203(14)           199.1543           74.8679  
  3241    74.8660    196(14)           192.2995           75.0793  
  3242    74.8860    174(13)           185.0669           75.2908  
  3243    74.9060    194(14)           177.6425           75.5021  
  3244    74.9260    178(13)           170.2017           75.7136  
  3245    74.9460    146(12)           162.9132           75.9250  
  3246    74.9660    143(12)           155.9225           76.1364  
  3247    74.9860    137(12)           149.3502           76.3478  
  3248    75.0060    152(12)           143.2075           76.5592  
  3249    75.0260    126(11)           137.7217           76.7707  
  3250    75.0460    129(11)           132.8651           76.9820  
  3251    75.0660    135(12)           128.6297           77.1935  
  3252    75.0860    115(11)           125.0865           77.4049  
  3253    75.1060    116(11)           122.2030           77.6163  
  3254    75.1260    133(12)           119.9213           77.8277  
  3255    75.1460    112(11)           118.2050           78.0392  
  3256    75.1660    121(11)           117.0027           78.2505  
  3257    75.1860    97(10)           116.2689           78.4619 
  3258    75.2060    124(11)           115.2786           78.0894  
  3259    75.2260    129(11)           114.6565           77.7168  
  3260    75.2460    139(12)           114.3121           77.3440  
  3261    75.2660    124(11)           114.1641           76.9714  
  3262    75.2860    127(11)           114.1529           76.5986  
  3263    75.3060    112(11)           114.2114           76.2260  
  3264    75.3260    133(12)           114.2469           75.8532  
  3265    75.3460    123(11)           114.1907           75.4806  
  3266    75.3660    128(11)           113.9783           75.1080  
  3267    75.3860    113(11)           113.5726           74.7353  
  3268    75.4060    98(10)           112.9312           74.3626 
  3269    75.4260    118(11)           112.0667           73.9899  
  3270    75.4460    143(12)           111.0128           73.6173  
  3271    75.4660    105(10)           109.7744           73.2445  
  3272    75.4860    123(11)           108.4029           72.8719  
  3273    75.5060    114(11)           106.9173           72.4993  
  3274    75.5260    114(11)           105.3474           72.1265  
  3275    75.5460    102(10)           103.7340           71.7539  
  3276    75.5660    108(10)           102.0513           71.3811  
  3277    75.5860    119(11)           100.3395           71.0085  
  3278    75.6060    96(10)            98.6187           70.6357 
  3279    75.6260    112(11)            96.9165           70.2631  
  3280    75.6460    113(11)            95.2605           69.8904  
  3281    75.6660    92(10)            93.6848           69.5178 
  3282    75.6860    80(9)            92.2222           69.1451  
  3283    75.7060    109(10)            90.8963           68.7724  
  3284    75.7260    86(9)            89.7376           68.3998  
  3285    75.7460    79(9)            88.7774           68.0270  
  3286    75.7660    96(10)            88.1866           67.8298 
  3287    75.7860    92(10)            87.8176           67.6325 
  3288    75.8060    93(10)            87.6531           67.4353 
  3289    75.8260    84(9)            87.7031           67.2380  
  3290    75.8460    104(10)            87.9477           67.0408  
  3291    75.8660    107(10)            88.3642           66.8436  
  3292    75.8860    84(9)            88.9212           66.6463  
  3293    75.9060    97(10)            89.5875           66.4491 
  3294    75.9260    97(10)            90.3032           66.2518 
  3295    75.9460    108(10)            91.0299           66.0546  
  3296    75.9660    89(9)            91.7260           65.8573  
  3297    75.9860    89(9)            92.3788           65.6601  
  3298    76.0060    86(9)            92.9811           65.4629  
  3299    76.0260    85(9)            93.5814           65.2657  
  3300    76.0460    88(9)            94.2365           65.0684  
  3301    76.0660    101(10)            94.9987           64.8712  
  3302    76.0860    95(10)            95.9270           64.6740 
  3303    76.1060    90(9)            97.0643           64.4767  
  3304    76.1260    115(11)            98.4226           64.2795  
  3305    76.1460    107(10)           100.0097           64.0822  
  3306    76.1660    112(11)           101.8106           63.8850  
  3307    76.1860    106(10)           103.8058           63.6878  
  3308    76.2060    114(11)           105.9680           63.4905  
  3309    76.2260    107(10)           108.2580           63.2933  
  3310    76.2460    131(11)           110.6659           63.0960  
  3311    76.2660    114(11)           113.1314           62.8988  
  3312    76.2860    104(10)           115.6062           62.7015  
  3313    76.3060    129(11)           118.0217           62.5043  
  3314    76.3260    121(11)           120.3137           62.3070  
  3315    76.3460    124(11)           122.4046           62.1098  
  3316    76.3660    115(11)           124.2196           61.9126  
  3317    76.3860    112(11)           125.6830           61.7153  
  3318    76.4060    138(12)           126.7276           61.5181  
  3319    76.4260    104(10)           127.2980           61.3208  
  3320    76.4460    135(12)           127.3734           61.1236  
  3321    76.4660    123(11)           126.9455           60.9263  
  3322    76.4860    119(11)           126.0451           60.7291  
  3323    76.5060    121(11)           124.7270           60.5319  
  3324    76.5260    131(11)           123.0487           60.3347  
  3325    76.5460    133(12)           121.0961           60.1374  
  3326    76.5660    132(11)           118.9252           59.9402  
  3327    76.5860    138(12)           116.5996           59.7430  
  3328    76.6060    126(11)           114.1700           59.5457  
  3329    76.6260    127(11)           111.6983           59.3485  
  3330    76.6460    114(11)           109.2493           59.1512  
  3331    76.6660    107(10)           106.8874           58.9540  
  3332    76.6860    118(11)           104.7300           58.7568  
  3333    76.7060    118(11)           102.8743           58.5595  
  3334    76.7260    113(11)           101.4315           58.3623  
  3335    76.7460    99(10)           100.5262           58.1650 
  3336    76.7660    112(11)           100.5739           58.2781  
  3337    76.7860    119(11)           101.3647           58.3913  
  3338    76.8060    123(11)           102.9754           58.5044  
  3339    76.8260    127(11)           105.4608           58.6176  
  3340    76.8460    103(10)           108.8429           58.7307  
  3341    76.8660    108(10)           113.0895           58.8439  
  3342    76.8860    124(11)           118.1528           58.9571  
  3343    76.9060    147(12)           123.9088           59.0702  
  3344    76.9260    145(12)           130.1962           59.1834  
  3345    76.9460    160(13)           136.7937           59.2965  
  3346    76.9660    180(13)           143.4446           59.4097  
  3347    76.9860    189(14)           149.8644           59.5228  
  3348    77.0060    166(13)           155.7972           59.6359  
  3349    77.0260    183(14)           161.0643           59.7491  
  3350    77.0460    183(14)           165.5968           59.8622  
  3351    77.0660    179(13)           169.4164           59.9754  
  3352    77.0860    174(13)           172.6702           60.0886  
  3353    77.1060    189(14)           175.4436           60.2017  
  3354    77.1260    186(14)           177.8027           60.3149  
  3355    77.1460    187(14)           179.7615           60.4280  
  3356    77.1660    202(14)           181.2763           60.5412  
  3357    77.1860    224(15)           182.2679           60.6543  
  3358    77.2060    221(15)           182.6472           60.7675  
  3359    77.2260    163(13)           182.3434           60.8806  
  3360    77.2460    217(15)           181.3906           60.9938  
  3361    77.2660    188(14)           179.7805           61.1069  
  3362    77.2860    176(13)           177.6260           61.2201  
  3363    77.3060    192(14)           175.0864           61.3332  
  3364    77.3260    184(14)           172.2401           61.4464  
  3365    77.3460    157(13)           169.1823           61.5595  
  3366    77.3660    151(12)           165.9884           61.6727  
  3367    77.3860    167(13)           162.7222           61.7858  
  3368    77.4060    177(13)           159.4436           61.8990  
  3369    77.4260    168(13)           156.1957           62.0121  
  3370    77.4460    137(12)           153.0499           62.1253  
  3371    77.4660    170(13)           150.0142           62.2384  
  3372    77.4860    144(12)           147.1141           62.3516  
  3373    77.5060    139(12)           144.3897           62.4647  
  3374    77.5260    157(13)           141.8253           62.5779  
  3375    77.5460    159(13)           139.4127           62.6910  
  3376    77.5660    145(12)           137.1387           62.8042  
  3377    77.5860    147(12)           134.9956           62.9173  
  3378    77.6060    139(12)           132.9831           63.0305  
  3379    77.6260    117(11)           131.1166           63.1436  
  3380    77.6460    132(11)           129.4170           63.2568  
  3381    77.6660    149(12)           127.9131           63.3699  
  3382    77.6860    122(11)           126.6259           63.4831  
  3383    77.7060    139(12)           125.5716           63.5962  
  3384    77.7260    139(12)           124.7502           63.7094  
  3385    77.7460    147(12)           124.1474           63.8226  
  3386    77.7660    131(11)           123.7411           63.9357  
  3387    77.7860    127(11)           123.4997           64.0489  
  3388    77.8060    164(13)           123.3956           64.1620  
  3389    77.8260    137(12)           123.4004           64.2752  
  3390    77.8460    138(12)           123.4915           64.3883  
  3391    77.8660    143(12)           123.6452           64.5014  
  3392    77.8860    114(11)           123.8344           64.6146  
  3393    77.9060    135(12)           124.0222           64.7277  
  3394    77.9260    122(11)           124.1628           64.8409  
  3395    77.9460    144(12)           124.1976           64.9540  
  3396    77.9660    144(12)           124.0704           65.0672  
  3397    77.9860    125(11)           123.7342           65.1804  
  3398    78.0060    134(12)           123.1613           65.2935  
  3399    78.0260    124(11)           122.3420           65.4067  
  3400    78.0460    121(11)           121.2884           65.5198  
  3401    78.0660    118(11)           120.0295           65.6330  
  3402    78.0860    118(11)           118.6312           65.7461  
  3403    78.1060    131(11)           117.1082           65.8593  
  3404    78.1260    124(11)           115.5379           65.9724  
  3405    78.1460    107(10)           113.9793           66.0856  
  3406    78.1660    122(11)           112.4618           66.1987  
  3407    78.1860    105(10)           111.0379           66.3119  
  3408    78.2060    103(10)           109.7517           66.4250  
  3409    78.2260    112(11)           108.6504           66.5382  
  3410    78.2460    126(11)           107.7815           66.6513  
  3411    78.2660    106(10)           107.1957           66.7645  
  3412    78.2860    106(10)           106.9527           66.8776  
  3413    78.3060    122(11)           107.0858           66.9908  
  3414    78.3260    109(10)           107.6491           67.1040  
  3415    78.3460    118(11)           108.6796           67.2171  
  3416    78.3660    113(11)           110.2067           67.3302  
  3417    78.3860    116(11)           112.2311           67.4434  
  3418    78.4060    129(11)           114.7486           67.5565  
  3419    78.4260    110(10)           117.7356           67.6697  
  3420    78.4460    117(11)           121.1542           67.7828  
  3421    78.4660    96(10)           124.9257           67.8960 
  3422    78.4860    143(12)           128.8020           67.8401  
  3423    78.5060    139(12)           132.8529           67.7842  
  3424    78.5260    129(11)           136.9657           67.7283  
  3425    78.5460    118(11)           140.9954           67.6724  
  3426    78.5660    152(12)           144.8159           67.6165  
  3427    78.5860    148(12)           148.2937           67.5606  
  3428    78.6060    152(12)           151.3203           67.5047  
  3429    78.6260    171(13)           153.8059           67.4488  
  3430    78.6460    197(14)           155.6813           67.3929  
  3431    78.6660    159(13)           156.9883           67.3370  
  3432    78.6860    152(12)           157.7142           67.2812  
  3433    78.7060    170(13)           157.9118           67.2252  
  3434    78.7260    167(13)           157.6522           67.1694  
  3435    78.7460    146(12)           157.0064           67.1134  
  3436    78.7660    150(12)           156.0664           67.0576  
  3437    78.7860    144(12)           154.9256           67.0016  
  3438    78.8060    160(13)           153.6822           66.9458  
  3439    78.8260    130(11)           152.4358           66.8899  
  3440    78.8460    131(11)           151.2971           66.8340  
  3441    78.8660    169(13)           150.3668           66.7781  
  3442    78.8860    133(12)           149.7858           66.7222  
  3443    78.9060    148(12)           149.6550           66.6663  
  3444    78.9260    135(12)           150.0793           66.6104  
  3445    78.9460    127(11)           151.1454           66.5545  
  3446    78.9660    140(12)           152.9236           66.4986  
  3447    78.9860    164(13)           155.4545           66.4427  
  3448    79.0060    139(12)           158.7507           66.3868  
  3449    79.0260    152(12)           162.7912           66.3309  
  3450    79.0460    173(13)           167.5146           66.2750  
  3451    79.0660    157(13)           172.8285           66.2191  
  3452    79.0860    173(13)           178.5947           66.1632  
  3453    79.1060    174(13)           184.6464           66.1073  
  3454    79.1260    211(15)           190.7744           66.0514  
  3455    79.1460    222(15)           196.7531           65.9955  
  3456    79.1660    220(15)           202.3356           65.9396  
  3457    79.1860    233(15)           207.2898           65.8837  
  3458    79.2060    233(15)           211.4180           65.8278  
  3459    79.2260    271(16)           214.5772           65.7719  
  3460    79.2460    231(15)           216.6825           65.7160  
  3461    79.2660    258(16)           217.6955           65.6601  
  3462    79.2860    255(16)           217.7155           65.6042  
  3463    79.3060    220(15)           216.8387           65.5483  
  3464    79.3260    226(15)           215.1608           65.4924  
  3465    79.3460    205(14)           212.7711           65.4365  
  3466    79.3660    217(15)           209.7317           65.3807  
  3467    79.3860    191(14)           206.1255           65.3247  
  3468    79.4060    179(13)           202.0084           65.2689  
  3469    79.4260    213(15)           197.4597           65.2129  
  3470    79.4460    209(14)           192.5536           65.1571  
  3471    79.4660    208(14)           187.3796           65.1012  
  3472    79.4860    202(14)           182.0430           65.0453  
  3473    79.5060    184(14)           176.6778           64.9894  
  3474    79.5260    146(12)           171.4008           64.9335  
  3475    79.5460    158(13)           166.3051           64.8776  
  3476    79.5660    147(12)           161.4531           64.8217  
  3477    79.5860    155(12)           156.8610           64.7658  
  3478    79.6060    150(12)           152.5463           64.7099  
  3479    79.6260    160(13)           148.4918           64.6540  
  3480    79.6460    140(12)           144.6740           64.5981  
  3481    79.6660    142(12)           141.0571           64.5422  
  3482    79.6860    140(12)           137.6135           64.4863  
  3483    79.7060    119(11)           134.3323           64.4304  
  3484    79.7260    142(12)           131.2391           64.3745  
  3485    79.7460    137(12)           128.3793           64.3186  
  3486    79.7660    126(11)           125.8225           64.2627  
  3487    79.7860    127(11)           123.6430           64.2068  
  3488    79.8060    128(11)           121.9082           64.1509  
  3489    79.8260    117(11)           120.6772           64.0950  
  3490    79.8460    142(12)           120.0596           64.0950  
  3491    79.8660    141(12)           120.0401           64.0950  
  3492    79.8860    155(12)           120.6576           64.0950  
  3493    79.9060    121(11)           121.9427           64.0950  
  3494    79.9260    152(12)           123.9328           64.0950  
  3495    79.9460    146(12)           126.6618           64.0950  
  3496    79.9660    140(12)           130.1743           64.0950  
  3497    79.9860    133(12)           134.4774           64.0950  
  3498    80.0060    167(13)           139.5892           64.0950  
  3499    80.0260    159(13)           145.4941           64.0950  
  3500    80.0460    165(13)           152.1388           64.0950  
  3501    80.0660    140(12)           159.4572           64.0950    
